# Supplementary material for: Family vulnerability scale: Evidence of content and internal structure validity
Source: PLoS One. 2023 Oct 25;18(10):e0280857. doi: 10.1371/journal.pone.0280857 (PMC10599550; doi:10.1371/journal.pone.0280857)
Supplement: S3 File — (XLS) [file pone.0280857.s003.XLS]

## Sheet: banco_limpo_ID
record_id	age_novo	aceite	municipio_ubs	ubs_2	outra_ubs_nome	sexo	raca_cor	estado	renda	escolaridade	trabalho	prog_gov	horas_transp_pub	situa_conjug	cria_inf	filhos	filhos_pais_dif	criancas	mae_desconhecida	num_moradores	comodos	agua	acesso_dom	moradia	material_parede	energia_elet	escoamento	destino_lixo	grupo	povo_comunidade	plano_saude	gestante	fumante	internacao	domiciliado	dentadutra	denta_ajust	has_dom	dm_dom	caner_dom	def_fis_dom	cardiovas_dom	def_aud_dom	def_vis_dom	def_cog_dom	tuberc_dom	hansen_dom	rins_dom	resp_dom
1	44.9	1	3	4		1	2	12	4	4	6	0	5	2	1	3	1	7	1	5	5	1	1	2	1	1	1	1	0	0	0	0	1	1	0	0	999	0	0	0	0	0	0	0	0	0	0	0	0
3	45.5	1	3	4		2	2	12	3	1	6	0	5	4	1	1	1	7	0	3	4	1	1	3	1	1	1	1	0	0	0	0	1	0	0	0	999	0	0	0	0	0	0	0	0	0	0	0	0
4	21.8	1	3	4		1	2	11	3	3	3	1	5	2	1	1	1	1	0	5	5	1	1	3	1	1	1	1	1	0	0	0	0	0	0	0	999	0	0	0	0	0	0	0	0	0	0	0	0
5	23.8	1	3	4		1	2	11	4	3	6	0	5	4	1	6	999	7	0	2	4	1	2	3	1	1	1	1	0	0	1	0	0	1	0	0	999	0	0	0	0	0	0	0	0	0	0	0	0
10	26.5	1	3	4		1	2	11	3	2	5	1	5	1	1	2	2	1	0	4	5	1	1	1	1	1	2	1	0	0	0	0	1	0	0	0	999	0	0	0	0	0	0	0	0	0	0	0	0
11	38.8	1	3	4		1	2	11	3	2	6	1	5	1	1	4	1	7	0	3	5	1	1	3	1	1	1	1	0	0	0	0	1	0	0	0	999	0	0	0	0	0	0	0	0	0	0	0	0
12	27.1	1	3	4		1	1	11	2	2	1	0	5	1	4	6	999	7	0	4	5	1	1	3	1	1	1	1	0	0	0	0	1	0	0	0	999	0	0	0	0	0	0	0	0	0	0	0	0
13	21.6	1	3	4		1	2	2	3	2	1	1	2	4	1	1	1	2	1	5	6	1	1	3	1	1	1	1	0	0	0	0	0	0	0	0	999	0	0	0	0	0	0	0	0	0	0	0	0
23	53.6	1	3	4		1	3	10	3	0	4	0	1	2	1	4	1	1	0	6	7	1	1	1	1	1	1	1	1	0	0	0	0	0	0	1	1	0	0	0	0	0	0	0	0	0	0	0	0
24	27.4	1	3	4		1	3	11	8	3	1	0	2	2	1	6	999	7	0	3	7	1	1	1	1	1	2	1	0	0	1	0	1	0	0	0	999	0	0	0	0	0	0	0	0	0	0	0	0
25	35.8	1	3	4		2	2	11	5	1	6	0	5	2	2	6	999	7	0	3	5	1	1	1	1	1	2	1	0	0	0	0	0	0	0	0	999	0	0	0	0	0	0	0	0	0	0	0	0
26	54.5	1	3	4		1	1	9	2	1	4	0	5	1	1	3	1	7	0	1	5	1	1	2	1	1	1	1	0	0	0	0	0	0	0	0	999	0	0	0	0	0	0	0	0	0	0	0	0
27	28.5	1	3	3		1	2	11	2	2	6	0	5	1	1	2	2	1	0	1	5	1	1	3	1	1	2	1	0	0	0	0	1	0	0	0	999	0	0	0	0	0	0	0	0	0	0	0	0
28	26.2	1	3	3		1	2	11	2	3	1	1	5	1	1	2	2	1	0	34	999	1	1	1	1	1	2	1	0	0	0	0	0	0	0	0	999	0	0	0	0	0	0	0	0	0	0	0	0
32	27.8	1	3	3		1	2	2	2	2	1	0	5	2	1	3	1	1	0	5	5	1	1	1	1	1	2	1	0	0	0	1	0	0	0	0	999	0	0	0	0	0	0	0	0	0	0	0	0
34	53.8	1	3	3		1	2	11	3	2	1	0	5	2	1	2	1	1	0	4	5	1	1	1	1	1	2	1	0	0	0	0	0	0	0	0	999	0	0	0	0	0	0	0	0	0	0	0	0
35	32	1	3	3		2	2	11	3	2	1	1	5	1	1	2	1	7	0	5	4	1	1	1	1	1	1	1	0	0	0	0	1	0	0	0	999	0	0	0	0	0	0	0	0	0	0	0	0
36	25.6	1	3	3		1	3	999	2	3	3	0	5	1	3	6	999	1	0	8	4	1	1	1	3	1	2	1	0	0	0	1	1	1	1	0	999	0	0	0	0	0	0	0	0	0	0	0	0
38	67.7	1	3	3		2	2	11	3	3	7	0	5	2	1	4	1	7	0	2	5	1	1	1	1	1	2	1	1	0	0	0	0	0	0	1	0	0	0	0	0	0	0	0	0	0	0	0	0
39	56.2	1	3	3		2	2	11	1	3	3	0	5	2	1	3	1	7	0	2	6	3	2	1	1	1	2	2	1	0	1	0	1	1	0	0	999	0	0	0	0	0	0	0	0	0	0	0	0
40	57	1	3	3		1	999	5	4	4	1	0	1	2	1	6	999	7	0	4	5	1	1	999	1	1	1	1	1	0	0	0	0	1	0	0	999	0	0	0	0	0	0	0	0	0	0	0	0
41	55.5	1	3	3		2	2	11	1	0	1	0	5	1	1	4	1	1	0	5	5	1	1	1	1	1	2	1	0	0	0	1	1	1	0	0	999	0	0	0	0	0	0	0	0	0	0	0	0
42	53.1	1	3	3		1	3	25	1	3	1	1	5	4	3	4	2	7	0	1	4	1	1	3	3	1	1	1	0	0	0	0	0	0	0	1	1	0	0	0	0	0	0	0	0	0	0	0	0
45	52.8	1	3	4		2	2	11	3	1	5	0	5	1	4	3	1	7	0	1	4	1	1	1	1	1	1	1	1	0	1	0	0	0	0	0	999	0	0	0	0	0	0	0	0	0	0	0	0
46	58.2	1	3	4		2	2	11	4	2	6	0	5	1	1	1	1	7	0	1	4	1	1	1	1	1	1	1	0	0	0	0	0	0	0	0	999	0	0	0	0	0	0	0	0	0	0	0	0
47	21.3	1	3	4		2	1	11	3	3	1	999	1	1	1	6	999	7	0	2	4	1	1	3	1	1	1	1	0	0	0	0	1	0	0	0	999	0	0	0	0	0	0	0	0	0	0	0	0
48	31.3	1	3	4		1	2	5	2	2	6	1	1	4	3	2	2	1	0	3	6	1	1	1	1	1	1	1	0	1	0	0	0	0	0	0	999	0	0	0	0	0	0	0	0	0	0	0	0
49	39.5	1	3	4		1	4	11	1	2	1	0	2	2	1	6	999	7	0	2	4	1	1	1	1	1	1	1	0	1	1	0	0	1	0	0	999	0	0	0	0	0	0	0	0	0	0	0	0
50	65.4	1	3	4		2	2	9	4	3	8	0	1	4	5	4	2	7	0	4	5	1	1	2	1	1	1	1	0	0	0	0	1	0	0	0	999	0	0	0	0	0	0	0	0	0	0	0	0
51	36.6	1	3	4		2	1	11	3	1	6	0	5	1	3	3	2	999	0	2	5	1	1	2	1	1	1	1	0	0	1	0	0	0	0	0	999	0	0	0	0	0	0	0	0	0	0	0	0
52	26.7	1	3	4		1	3	11	4	3	1	1	5	1	3	1	1	1	0	6	5	1	1	3	1	1	2	1	0	0	0	0	0	0	0	0	999	0	0	0	0	0	0	0	0	0	0	0	0
53	42.7	1	3	4		1	2	25	4	4	7	0	1	2	1	3	2	7	0	4	6	1	1	1	1	1	1	1	1	0	0	0	0	0	0	0	999	0	0	0	0	0	0	0	0	0	0	0	0
54	56.3	1	3	4		1	1	25	4	3	7	0	5	2	4	3	1	7	0	2	4	1	1	2	1	1	1	1	1	999	0	0	0	0	0	0	999	0	0	0	0	0	0	0	0	0	0	0	0
55	41.4	1	3	4		1	1	11	5	3	6	0	5	2	1	6	999	7	0	2	4	1	1	4	1	1	1	1	0	0	0	0	0	999	0	0	999	0	0	0	0	0	0	0	0	0	0	0	0
56	23.3	1	3	4		1	3	15	3	1	1	0	3	2	1	2	1	1	0	5	5	1	1	3	1	1	5	1	0	0	0	0	0	0	0	0	999	0	0	0	0	0	0	0	0	0	0	0	0
59	61.8	1	3	4		1	1	11	3	0	8	1	5	4	3	3	2	1	0	3	4	1	1	1	1	1	1	1	0	0	1	0	1	0	0	1	1	0	0	0	0	0	0	0	0	0	0	0	0
60	52.2	1	3	4		1	2	11	2	0	5	1	5	4	1	2	1	1	1	2	4	1	1	1	1	1	1	1	1	0	0	0	0	0	0	1	1	0	0	0	0	0	0	0	0	0	0	0	0
61	67.2	1	3	4		1	2	25	5	4	8	0	5	2	1	3	2	7	0	2	6	2	1	1	1	1	2	1	1	0	1	0	0	0	0	0	999	0	0	0	0	0	0	0	0	0	0	0	0
64	25.5	1	3	4		1	2	11	2	3	1	1	5	1	4	1	1	5	1	3	4	1	1	3	1	1	1	1	0	0	1	1	0	0	0	0	999	0	0	0	0	0	0	0	0	0	0	0	0
70	21.5	1	3	4		1	2	11	3	1	1	1	1	1	3	2	1	5	0	3	4	2	1	1	1	1	3	1	0	1	0	1	0	0	0	0	999	0	0	0	0	0	0	0	0	0	0	0	0
71	19.2	1	3	4		2	1	11	3	2	6	0	4	2	3	6	999	1	0	6	3	1	1	1	1	1	2	1	0	0	0	0	1	0	0	0	999	0	0	0	0	0	0	0	0	0	0	0	0
72	21.2	1	3	4		1	2	11	1	0	1	1	2	1	3	2	2	1	0	6	7	1	1	5	1	1	1	1	0	0	0	0	1	0	0	0	999	0	0	0	0	0	0	0	0	0	0	0	0
73	27	1	3	4		1	1	11	3	3	6	0	5	1	1	2	2	5	0	3	5	1	1	3	1	1	1	1	0	0	0	0	0	1	0	0	999	0	0	0	0	0	0	0	0	0	0	0	0
74	35.8	1	3	4		1	3	11	3	3	7	1	1	2	3	1	1	7	0	3	7	1	1	1	1	1	1	1	0	1	0	0	0	0	0	0	999	0	0	0	0	0	0	0	0	0	0	0	0
75	62.4	1	3	4		1	1	12	1	0	1	0	5	1	1	2	2	7	0	2	7	1	1	5	1	1	1	1	0	0	0	0	1	0	0	1	0	0	0	0	0	0	0	0	0	0	0	0	0
76	27.5	1	3	4		1	2	11	2	3	1	0	2	1	2	6	999	7	0	2	6	1	1	1	1	1	1	1	0	0	0	0	0	1	0	0	999	0	0	0	0	0	0	0	0	0	0	0	0
78	29.3	1	3	4		1	2	11	3	3	6	0	5	1	1	1	1	1	0	4	5	1	1	1	1	1	1	1	0	0	1	0	1	1	0	0	999	0	0	0	0	0	0	0	0	0	0	0	0
79	53.3	1	3	3		1	3	11	2	0	8	0	1	3	4	3	1	1	0	4	3	2	1	1	1	1	2	1	0	0	0	0	1	0	0	1	1	0	0	0	0	0	0	0	0	0	0	0	0
80	34.9	1	3	3		1	2	11	2	3	6	1	5	2	3	4	2	1	0	6	5	1	1	1	1	1	2	1	0	0	0	0	0	0	0	0	999	0	0	0	0	0	0	0	0	0	0	0	0
81	45.8	1	3	3		1	2	10	1	0	1	1	5	1	1	4	2	7	0	2	1	1	1	1	5	1	2	1	0	0	0	1	1	1	0	0	999	0	0	0	0	0	0	0	0	0	0	0	0
86	30.9	1	5	5		1	1	16	2	4	6	0	5	1	1	6	999	7	0	1	4	1	1	3	6	1	1	1	0	0	0	0	0	0	0	0	999	0	0	0	0	0	0	0	0	0	0	0	0
89	67.3	1	5	5		2	2	16	2	0	8	0	5	2	1	1	1	7	0	2	6	2	2	3	3	1	2	1	0	0	0	0	1	0	0	1	1	0	0	0	0	0	0	0	0	0	0	0	0
90	32	1	5	5		2	1	16	3	3	5	0	5	1	1	6	999	7	0	1	3	1	1	3	3	1	1	1	0	0	0	0	0	1	0	0	999	0	0	0	0	0	0	0	0	0	0	0	0
91	23.1	1	5	5		1	1	16	3	3	1	0	5	2	4	6	999	7	0	6	7	1	2	1	1	1	1	1	0	0	0	0	0	0	0	0	999	0	0	0	0	0	0	0	0	0	0	0	0
92	65.4	1	5	5		1	1	16	2	0	8	0	1	3	1	4	1	7	0	1	5	1	1	1	1	1	1	1	0	0	0	0	0	0	0	0	999	0	0	0	0	0	0	0	0	0	0	0	0
93	33.5	1	5	5		1	1	16	2	2	1	1	5	2	1	3	1	1	0	5	4	1	2	1	1	1	1	1	0	0	0	0	1	0	999	0	999	0	0	0	0	0	0	0	0	0	0	0	0
96	30	1	5	5		2	2	16	2	0	1	0	1	1	3	6	999	7	0	3	6	1	1	2	1	1	1	1	0	1	1	1	0	0	0	0	999	0	0	0	0	0	0	0	0	0	0	0	0
97	52.3	1	5	5		2	1	16	5	1	9	1	5	1	1	6	999	7	0	4	5	1	2	1	1	1	1	1	1	0	0	0	0	0	0	1	0	0	0	0	0	0	0	0	0	0	0	0	0
98	20.8	1	5	5		1	1	16	3	3	9	0	5	1	1	6	999	7	0	3	4	1	2	1	1	1	1	1	0	0	0	0	1	0	0	0	999	0	0	0	0	0	0	0	0	0	0	0	0
99	64.9	1	5	5		1	1	16	4	4	8	0	5	2	1	2	1	1	0	5	6	1	2	2	1	1	1	1	0	0	0	0	1	0	0	1	1	0	0	0	0	0	0	0	0	0	0	0	0
100	60.2	1	5	5		1	1	16	2	1	3	0	1	2	1	4	1	7	0	4	4	1	1	1	1	1	1	1	0	0	0	0	0	0	1	1	1	0	0	0	0	0	0	0	0	0	0	0	0
101	36.6	1	5	5		1	1	16	3	3	7	0	5	2	1	2	1	1	0	4	8	1	1	1	1	1	1	1	1	0	0	0	0	1	0	0	999	0	0	0	0	0	0	0	0	0	0	0	0
102	47	1	5	5		2	2	16	2	0	3	0	5	1	4	4	1	7	0	5	5	1	2	5	3	1	2	1	0	0	0	0	1	1	0	0	999	0	0	0	0	0	0	0	0	0	0	0	0
103	60	1	5	5		1	2	16	2	0	8	0	5	3	2	4	1	7	0	2	4	1	1	3	1	1	1	1	1	0	0	0	1	0	0	1	0	0	0	0	0	0	0	0	0	0	0	0	0
104	51.4	1	5	5		2	1	16	3	1	1	1	5	4	1	4	1	1	0	4	6	1	1	1	3	1	2	1	0	0	0	0	1	1	1	1	0	0	0	0	0	0	0	0	0	0	0	0	0
106	32.7	1	5	5		1	1	16	2	2	6	0	5	2	3	1	1	1	0	3	5	1	2	1	1	1	1	1	0	0	0	0	0	0	0	0	999	0	0	0	0	0	0	0	0	0	0	0	0
107	48.8	1	5	5		1	1	16	2	1	8	999	5	3	1	2	1	7	0	1	5	2	2	1	3	1	2	3	0	0	0	0	0	0	0	1	1	0	0	0	0	0	0	0	0	0	0	0	0
108	48.9	1	5	5		1	1	16	2	1	6	0	5	2	1	3	2	7	0	3	6	1	1	1	1	1	2	1	0	0	0	0	0	0	0	1	1	0	0	0	0	0	0	0	0	0	0	0	0
109	24.7	1	5	5		2	1	16	4	3	9	0	5	1	1	6	999	7	0	1	5	1	1	3	1	1	1	1	0	0	1	0	1	0	0	0	999	0	0	0	0	0	0	0	0	0	0	0	0
111	35.1	1	6	6		1	2	16	2	3	1	1	5	2	1	2	1	1	0	5	6	1	1	3	3	1	1	1	1	0	0	0	0	0	0	0	999	0	0	0	0	0	0	0	0	0	0	0	0
112	33.3	1	5	5		1	2	16	2	2	6	0	5	4	1	1	1	1	0	4	6	1	2	3	3	1	2	1	0	0	0	0	0	0	0	0	999	0	0	0	0	0	0	0	0	0	0	0	0
113	24.1	1	6	5		1	1	16	1	2	1	1	5	1	1	2	2	1	0	4	5	1	1	1	1	1	1	1	0	0	0	0	0	0	0	0	999	0	0	0	0	0	0	0	0	0	0	0	0
114	27.1	1	5	5		1	1	16	3	3	6	1	5	1	1	4	2	5	0	5	5	1	2	3	1	1	1	1	0	0	1	0	0	0	0	0	999	0	0	0	0	0	0	0	0	0	0	0	0
116	39.8	1	5	5		1	1	16	4	3	1	0	5	2	1	4	2	1	0	4	6	1	2	3	1	1	1	1	0	0	0	0	0	0	0	0	999	0	0	0	0	0	0	0	0	0	0	0	0
117	41.7	1	5	5		1	1	16	2	2	4	1	5	2	1	2	2	7	0	3	5	1	2	1	3	1	1	1	0	0	0	0	1	0	0	1	0	0	0	0	0	0	0	0	0	0	0	0	0
118	29.1	1	6	6		1	2	16	3	3	5	0	5	2	1	1	1	5	0	3	5	1	1	2	1	1	1	1	0	0	0	0	0	0	0	0	999	0	0	0	0	0	0	0	0	0	0	0	0
120	67.4	1	5	6		1	999	16	2	0	8	1	2	2	3	3	1	7	0	4	7	1	2	1	1	1	1	1	0	0	1	0	1	1	0	0	999	0	0	0	0	0	0	0	0	0	0	0	0
122	23.1	1	5	6		1	2	16	2	1	6	0	5	1	1	1	1	5	0	3	5	1	2	1	6	1	2	1	0	0	0	0	0	0	0	0	999	0	0	0	0	0	0	0	0	0	0	0	0
124	30.5	1	5	6		1	1	16	4	2	1	0	5	2	1	3	2	1	0	4	6	1	2	1	1	1	2	1	0	0	0	0	1	0	0	0	999	0	0	0	0	0	0	0	0	0	0	0	0
125	60	1	5	6		2	2	16	1	0	1	0	5	3	1	4	2	7	0	3	5	1	2	1	3	1	2	1	0	999	1	0	1	0	0	0	999	0	0	0	0	0	0	0	0	0	0	0	0
126	55.7	1	5	6		1	2	16	2	1	1	0	5	2	1	2	1	1	0	4	6	1	1	1	1	1	1	1	0	0	0	0	1	0	0	1	1	0	0	0	0	0	0	0	0	0	0	0	0
127	32.3	1	5	6		1	1	25	1	2	1	1	5	1	1	2	1	1	0	4	6	1	2	1	1	1	1	1	0	0	0	0	0	0	0	0	999	0	0	0	0	0	0	0	0	0	0	0	0
128	63.4	1	5	6		1	2	21	3	1	8	0	5	2	1	4	1	7	0	2	9	1	2	1	1	1	2	2	0	999	0	0	0	1	0	1	0	0	0	0	0	0	0	0	0	0	0	0	0
129	62	1	5	6		1	3	16	2	2	1	0	1	3	1	4	1	7	0	2	4	1	2	1	3	1	1	1	1	0	0	0	0	1	0	1	0	0	0	0	0	0	0	0	0	0	0	0	0
130	45.5	1	3	4		2	999	13	3	4	6	0	5	2	3	6	999	7	0	2	5	2	1	3	1	1	1	1	0	0	0	0	0	0	0	0	999	0	0	0	0	0	0	0	0	0	0	0	0
131	29.5	1	3	4		1	4	11	3	4	3	0	5	1	4	1	1	5	0	3	4	1	1	2	1	1	1	1	0	0	0	0	0	0	0	0	999	0	0	0	0	0	0	0	0	0	0	0	0
133	27.4	1	3	4		1	2	11	3	2	6	0	5	1	1	1	1	1	0	2	8	1	1	2	1	1	1	1	0	0	0	0	1	1	0	0	999	0	0	0	0	0	0	0	0	0	0	0	0
136	46.8	1	3	3		1	2	11	2	1	1	0	1	4	5	2	1	7	0	2	10	1	1	1	1	1	2	1	0	0	1	0	0	0	0	1	1	0	0	0	0	0	0	0	0	0	0	0	0
137	47.9	1	8	9		1	2	5	1	3	1	0	1	1	1	6	999	7	0	1	4	1	1	1	1	1	2	1	1	0	0	0	0	0	0	1	1	0	0	0	0	0	0	0	0	0	0	0	0
138	53.6	1	3	3		1	1	11	1	2	1	1	5	4	3	4	2	1	0	5	4	1	1	1	1	1	2	1	0	0	0	0	1	0	0	1	0	0	0	0	0	0	0	0	0	0	0	0	0
139	70.8	1	3	3		2	1	21	3	3	8	0	5	2	1	3	1	7	0	2	6	1	1	1	1	1	2	1	0	0	1	0	0	0	0	0	999	0	0	0	0	0	0	0	0	0	0	0	0
140	52.8	1	3	3		1	2	11	3	0	1	1	5	2	1	3	1	1	0	7	3	1	1	1	1	1	2	1	0	0	0	0	0	1	0	1	1	0	0	0	0	0	0	0	0	0	0	0	0
141	30.5	1	3	3		1	2	11	4	2	3	0	5	1	2	2	1	1	0	4	5	1	1	1	1	1	2	1	0	0	0	0	0	0	0	0	999	0	0	0	0	0	0	0	0	0	0	0	0
142	42.9	1	3	3		1	2	11	2	1	1	1	5	4	4	4	2	1	0	5	6	1	1	1	1	1	2	1	0	0	0	0	1	0	1	1	1	0	0	0	0	0	0	0	0	0	0	0	0
145	50.4	1	6	6		1	1	28	3	4	6	0	5	2	1	3	1	7	0	5	6	1	1	1	1	1	1	1	0	0	1	0	0	0	0	0	999	0	0	0	0	0	0	0	0	0	0	0	0
146	31.9	1	6	6		1	1	16	2	2	1	1	1	2	1	2	1	7	0	4	4	2	2	5	1	1	2	2	0	0	0	0	1	0	1	0	999	0	0	0	0	0	0	0	0	0	0	0	0
151	53.7	1	5	5		1	4	16	8	2	6	0	5	2	1	4	2	7	0	4	10	1	1	1	1	1	1	1	0	0	0	0	1	0	999	1	1	0	0	0	0	0	0	0	0	0	0	0	0
152	42.9	1	5	5		1	1	16	999	2	1	0	5	2	1	2	1	5	1	4	5	1	2	1	1	1	2	1	0	0	0	0	0	0	0	0	999	0	0	0	0	0	0	0	0	0	0	0	0
153	50.5	1	5	5		2	2	25	4	1	6	0	5	4	1	2	1	1	0	4	6	1	1	3	1	1	1	1	0	0	0	0	0	0	0	1	1	0	0	0	0	0	0	0	0	0	0	0	0
155	36	1	5	5		1	2	16	8	3	1	0	1	2	1	1	1	7	1	3	5	1	2	1	1	1	1	1	0	0	0	0	1	0	0	0	999	0	0	0	0	0	0	0	0	0	0	0	0
156	29.7	1	5	5		1	2	16	3	3	6	0	5	2	1	1	1	1	0	3	6	1	2	1	1	1	3	1	1	0	1	0	0	0	0	0	999	0	0	0	0	0	0	0	0	0	0	0	0
157	62.1	1	5	5		1	1	16	2	1	8	0	2	2	1	6	999	7	0	2	5	1	1	1	1	1	1	1	0	0	0	0	0	0	0	1	1	0	0	0	0	0	0	0	0	0	0	0	0
158	29.3	1	5	5		1	2	16	2	2	5	1	5	1	1	2	2	1	0	5	5	1	1	1	1	1	1	1	0	0	0	0	1	0	0	0	999	0	0	0	0	0	0	0	0	0	0	0	0
159	59	1	5	5		1	1	25	1	3	1	0	1	4	1	2	1	7	0	2	11	1	999	5	3	1	1	1	0	0	0	0	1	0	0	0	999	0	0	0	0	0	0	0	0	0	0	0	0
160	26.6	1	5	5		2	1	16	4	1	3	0	5	4	3	3	1	1	0	5	7	1	1	3	3	1	1	1	0	0	0	0	0	1	0	0	999	0	0	0	0	0	0	0	0	0	0	0	0
161	28.9	1	5	5		1	2	16	3	3	6	0	1	2	3	2	1	1	0	4	6	1	1	3	1	1	999	1	0	0	0	0	1	1	0	0	999	0	0	0	0	0	0	0	0	0	0	0	0
163	19.7	1	5	5		1	1	16	2	3	6	0	1	1	3	2	1	7	0	2	5	1	1	1	6	1	999	1	0	0	1	1	1	1	0	0	999	0	0	0	0	0	0	0	0	0	0	0	0
164	62.2	1	5	5		1	1	16	4	4	8	0	5	1	1	6	999	7	0	1	5	1	999	1	1	1	1	1	1	0	0	0	1	0	0	0	999	0	0	0	0	0	0	0	0	0	0	0	0
165	71.8	1	5	5		2	2	16	3	1	8	0	5	3	1	2	1	7	0	1	5	1	2	1	1	1	1	1	0	0	0	0	0	0	0	1	1	0	0	0	0	0	0	0	0	0	0	0	0
166	35.3	1	5	5		2	3	16	1	1	3	0	5	2	1	2	1	7	0	4	7	1	1	3	1	1	1	1	0	0	0	0	1	0	0	0	999	0	0	0	0	0	0	0	0	0	0	0	0
167	32.1	1	5	5		1	2	16	3	3	6	0	5	2	1	1	1	1	0	3	3	1	1	1	1	1	1	1	0	0	0	0	1	0	0	0	999	0	0	0	0	0	0	0	0	0	0	0	0
168	57.7	1	5	5		2	1	25	3	2	4	0	5	2	1	4	1	7	0	4	6	1	2	1	1	1	1	1	0	0	0	0	0	1	0	0	999	0	0	0	0	0	0	0	0	0	0	0	0
169	77.8	1	5	5		2	1	16	8	1	8	0	5	2	1	4	1	7	0	2	6	1	1	1	1	1	1	2	0	0	0	0	0	1	0	1	0	0	0	0	0	0	0	0	0	0	0	0	0
170	32.1	1	5	5		1	2	16	2	1	1	1	5	2	1	4	2	1	0	5	5	1	2	3	1	1	1	1	0	0	0	1	0	0	0	0	999	0	0	0	0	0	0	0	0	0	0	0	0
171	19.6	1	5	5		2	1	16	4	3	6	0	1	1	1	6	999	7	0	4	9	1	2	1	1	1	1	1	0	0	1	0	1	0	0	0	999	0	0	0	0	0	0	0	0	0	0	0	0
173	38.7	1	5	5		1	1	16	2	3	9	1	5	2	1	3	2	1	0	5	5	1	2	5	3	1	3	1	0	0	0	0	0	0	0	0	999	0	0	0	0	0	0	0	0	0	0	0	0
174	64.2	1	5	5		2	2	16	2	0	8	0	5	2	1	1	1	7	0	2	6	1	2	1	1	1	1	1	0	0	0	0	1	0	0	1	1	0	0	0	0	0	0	0	0	0	0	0	0
175	57.2	1	3	3		1	1	5	3	0	8	1	5	2	3	4	1	7	0	1	1	1	1	3	1	1	2	1	0	0	0	0	0	0	0	0	999	0	0	0	0	0	0	0	0	0	0	0	0
176	43.3	1	3	4		2	2	9	4	4	6	0	5	4	1	3	2	1	0	4	7	1	1	1	1	1	1	1	1	0	0	0	0	1	0	0	999	0	0	0	0	0	0	0	0	0	0	0	0
177	31.8	1	3	4		1	2	11	3	3	6	0	5	2	1	3	2	1	0	5	8	1	1	1	1	1	2	1	0	0	0	0	1	0	0	0	999	0	0	0	0	0	0	0	0	0	0	0	0
178	63.5	1	3	4		2	2	11	6	4	4	0	5	2	1	4	2	7	0	3	6	1	1	3	1	1	1	1	0	0	0	0	1	0	0	0	999	0	0	0	0	0	0	0	0	0	0	0	0
179	54.6	1	3	4		1	2	13	2	0	6	0	5	4	1	4	1	7	0	3	5	1	1	3	1	1	1	1	0	0	0	0	1	0	0	1	0	0	0	0	0	0	0	0	0	0	0	0	0
183	38.3	1	5	5		1	2	16	1	2	3	1	1	1	1	4	2	7	0	5	6	1	2	1	3	1	3	1	0	0	0	0	1	0	0	0	999	0	0	0	0	0	0	0	0	0	0	0	0
184	40.5	1	5	5		2	1	16	3	3	4	0	5	4	1	1	2	1	0	3	5	1	1	2	1	1	1	1	0	0	0	0	0	0	0	0	999	0	0	0	0	0	0	0	0	0	0	0	0
185	18.6	1	5	5		1	2	16	8	2	1	1	5	2	1	6	999	7	0	2	2	1	1	1	3	0	3	1	0	0	0	1	1	0	0	0	999	0	0	0	0	0	0	0	0	0	0	0	0
186	21.6	1	5	5		1	2	16	2	2	6	0	5	1	1	5	999	7	0	3	6	1	1	1	1	1	1	1	0	0	0	1	0	0	0	0	999	0	0	0	0	0	0	0	0	0	0	0	0
187	31.4	1	5	5		1	1	16	999	2	1	1	1	2	3	1	2	7	0	3	5	1	1	3	1	1	1	1	0	0	0	1	0	0	0	0	999	0	0	0	0	0	0	0	0	0	0	0	0
188	22.4	1	5	5		1	2	16	3	2	1	1	5	2	1	2	1	1	0	4	6	1	1	3	1	1	1	1	0	0	0	1	0	0	0	0	999	0	0	0	0	0	0	0	0	0	0	0	0
189	38.1	1	5	5		1	1	16	3	3	6	0	5	2	1	1	1	1	0	3	7	1	1	1	3	0	1	1	1	0	1	0	0	0	0	0	999	0	0	0	0	0	0	0	0	0	0	0	0
190	32.7	1	5	5		1	1	16	3	2	1	1	1	4	1	2	1	1	0	4	7	1	2	1	1	1	1	1	0	0	0	0	1	0	0	0	999	0	0	0	0	0	0	0	0	0	0	0	0
191	57.3	1	5	5		2	2	16	8	0	3	0	5	2	1	2	1	7	1	3	4	1	1	1	1	1	1	1	1	0	0	0	0	0	0	1	1	0	0	0	0	0	0	0	0	0	0	0	0
192	36.3	1	5	5		1	1	16	5	4	6	0	5	2	1	5	999	7	0	3	7	1	1	1	1	1	1	1	0	0	0	1	0	1	0	0	999	0	0	0	0	0	0	0	0	0	0	0	0
193	30.6	1	5	5		1	1	16	2	1	6	0	5	4	1	5	999	7	0	2	3	1	1	1	1	1	1	1	0	0	0	1	0	0	0	0	999	0	0	0	0	0	0	0	0	0	0	0	0
194	21.8	1	5	5		1	1	16	1	2	1	0	5	2	1	5	999	1	0	7	4	1	1	1	1	1	3	1	0	0	0	1	1	0	0	0	999	0	0	0	0	0	0	0	0	0	0	0	0
195	20.8	1	5	5		2	2	16	1	1	3	0	5	2	1	1	1	1	0	7	4	1	1	1	1	1	1	1	0	0	0	999	1	0	0	0	999	0	0	0	0	0	0	0	0	0	0	0	0
198	34	1	5	5		2	2	16	5	4	6	0	5	2	1	3	1	1	0	5	6	1	1	3	1	1	1	1	0	0	1	0	1	0	0	0	999	0	0	0	0	0	0	0	0	0	0	0	0
200	33.3	1	6	6		1	1	16	3	2	3	1	2	2	1	2	1	1	0	4	5	1	1	1	1	1	2	2	0	0	0	0	0	0	0	0	999	0	0	0	0	0	0	0	0	0	0	0	0
201	62.6	1	6	6		1	2	24	2	1	8	0	5	2	1	2	1	7	0	3	6	3	2	1	1	1	2	1	0	0	0	1	1	0	0	0	999	0	0	0	0	0	0	0	0	0	0	0	0
208	22.5	1	5	5		1	1	16	5	3	6	0	5	2	1	6	999	1	0	5	6	1	2	2	1	1	1	1	0	0	1	0	0	1	0	0	999	0	0	0	0	0	0	0	0	0	0	0	0
209	24.8	1	5	5		1	1	16	3	1	1	1	5	1	3	1	1	1	0	4	5	1	1	1	1	1	1	1	0	0	0	0	1	0	0	0	999	0	0	0	0	0	0	0	0	0	0	0	0
210	21.4	1	5	5		2	2	16	2	3	6	0	5	2	1	6	999	7	0	4	8	1	2	1	1	1	2	1	1	0	0	0	0	0	0	0	999	0	0	0	0	0	0	0	0	0	0	0	0
211	18.2	1	5	5		1	2	16	2	3	1	0	5	2	1	6	999	7	0	4	8	1	2	1	1	1	2	1	1	0	0	0	0	0	0	0	999	0	0	0	0	0	0	0	0	0	0	0	0
212	73.1	1	5	5		2	2	16	2	0	8	0	1	3	5	4	1	1	0	5	6	1	2	1	1	1	2	1	1	0	0	0	0	0	0	0	999	0	0	0	0	0	0	0	0	0	0	0	0
213	47	1	5	5		1	1	16	3	1	3	1	5	4	6	4	2	1	1	4	6	1	2	1	1	1	3	1	0	0	0	0	1	0	0	1	0	0	0	0	0	0	0	0	0	0	0	0	0
214	31.8	1	5	5		1	1	16	2	3	6	0	5	1	1	6	999	7	0	2	5	1	1	1	1	1	1	1	0	0	0	0	0	0	0	0	999	0	0	0	0	0	0	0	0	0	0	0	0
218	47.6	1	5	5		1	2	16	2	0	8	0	1	1	3	3	2	7	0	5	6	1	2	1	3	1	999	1	1	0	0	0	1	0	0	0	999	0	0	0	0	0	0	0	0	0	0	0	0
219	21.9	1	5	5		1	1	16	2	3	6	0	5	1	1	6	999	7	0	4	6	1	2	3	1	1	1	1	0	0	1	0	0	0	0	0	999	0	0	0	0	0	0	0	0	0	0	0	0
220	41.7	1	5	5		1	1	16	3	4	7	0	5	2	1	3	1	1	0	5	5	1	2	1	6	0	3	1	0	0	0	0	0	0	0	0	999	0	0	0	0	0	0	0	0	0	0	0	0
221	47	1	5	5		2	3	16	4	1	4	0	5	2	1	3	1	7	0	4	7	1	2	1	1	1	1	1	1	0	0	0	0	0	0	1	1	0	0	0	0	0	0	0	0	0	0	0	0
222	20.7	1	5	5		1	2	16	3	3	6	0	5	2	1	6	999	7	0	3	5	1	999	1	1	1	1	1	0	0	1	0	0	0	0	0	999	0	0	0	0	0	0	0	0	0	0	0	0
223	18.1	1	5	5		2	3	16	2	2	5	0	5	2	3	6	999	7	0	3	4	1	1	3	1	1	1	1	0	0	0	0	1	0	0	0	999	0	0	0	0	0	0	0	0	0	0	0	0
224	18.7	1	3	4		2	2	20	5	3	6	0	1	1	1	6	999	7	0	4	7	1	1	1	1	1	1	1	1	0	0	0	0	0	0	0	999	0	0	0	0	0	0	0	0	0	0	0	0
225	39.9	1	3	4		1	1	11	1	3	1	1	1	1	2	2	1	5	0	3	5	1	1	3	1	1	1	1	0	0	0	0	0	0	0	0	999	0	0	0	0	0	0	0	0	0	0	0	0
226	34.6	1	3	3		1	2	11	1	2	1	1	2	1	1	4	2	5	0	5	4	1	1	1	1	1	2	1	0	0	0	0	0	0	0	0	999	0	0	0	0	0	0	0	0	0	0	0	0
227	62.4	1	3	3		1	3	27	4	2	1	0	5	2	5	4	2	7	0	2	3	1	1	5	1	1	2	1	0	0	0	0	0	0	0	0	999	0	0	0	0	0	0	0	0	0	0	0	0
228	65.5	1	3	3		1	3	13	2	1	1	1	1	2	1	4	1	7	0	2	5	1	1	1	1	1	2	1	0	0	1	0	1	1	0	0	999	0	0	0	0	0	0	0	0	0	0	0	0
229	66.3	1	3	3		2	3	20	2	1	1	1	1	4	1	4	2	7	0	1	3	3	2	1	1	0	2	1	0	0	0	0	0	0	0	1	1	0	0	0	0	0	0	0	0	0	0	0	0
232	27.7	1	3	3		999	999	999	999	999	999	999	999	999	999	999	999	999	999	999	999	999	999	999	999	999	999	999	999	999	999	999	999	999	999	999	999	0	0	0	0	0	0	0	0	0	0	0	0
235	72.2	1	3	3		2	1	21	2	2	3	0	5	2	1	2	1	7	0	2	2	1	1	1	1	1	2	1	1	0	0	0	0	0	0	1	1	0	0	0	0	0	0	0	0	0	0	0	0
237	21.6	1	3	4		1	2	11	3	2	5	0	5	2	4	3	2	1	0	3	8	1	1	3	1	1	2	1	0	0	1	1	0	0	0	0	999	0	0	0	0	0	0	0	0	0	0	0	0
238	62.4	1	3	4		1	1	14	4	4	1	0	5	1	1	1	1	7	0	2	4	1	1	1	1	1	1	1	1	0	0	0	1	0	0	0	999	0	0	0	0	0	0	0	0	0	0	0	0
243	27.2	1	3	3		2	3	11	4	2	5	1	5	2	3	2	2	5	0	4	5	1	1	3	1	1	1	1	0	0	0	0	1	0	0	0	999	0	0	0	0	0	0	0	0	0	0	0	0
245	50.7	1	3	4		999	2	16	2	3	4	1	5	1	1	2	1	1	0	5	4	1	1	1	1	1	2	1	0	0	0	0	1	0	1	0	999	0	0	0	0	0	0	0	0	0	0	0	0
246	27.4	1	3	4		1	2	11	2	3	9	0	5	1	4	6	999	1	0	3	6	1	1	1	1	1	2	1	0	0	0	0	0	0	0	0	999	0	0	0	0	0	0	0	0	0	0	0	0
247	28.4	1	3	4		1	2	11	2	3	9	1	1	1	3	4	2	5	0	6	4	1	1	3	1	1	1	1	0	0	0	1	0	1	0	0	999	0	0	0	0	0	0	0	0	0	0	0	0
248	53.5	1	3	4		1	1	11	1	3	1	1	5	1	1	3	2	7	0	5	5	2	1	2	1	1	2	1	0	0	0	0	1	1	0	1	1	0	0	0	0	0	0	0	0	0	0	0	0
249	22.9	1	3	4		2	3	11	3	3	7	0	5	1	4	6	999	7	0	4	9	1	1	1	1	1	1	1	0	0	0	0	0	0	0	0	999	0	0	0	0	0	0	0	0	0	0	0	0
250	29.9	1	3	3		1	2	11	4	3	4	1	5	2	1	2	1	5	0	4	4	1	1	1	1	1	2	1	1	0	0	0	0	0	0	0	999	0	0	0	0	0	0	0	0	0	0	0	0
251	41.6	1	6	6		1	1	16	5	1	1	0	5	2	1	2	2	7	0	4	5	1	2	1	3	1	2	1	0	0	0	0	1	0	0	0	999	0	0	0	0	0	0	0	0	0	0	0	0
253	50.5	1	6	6		1	1	24	2	1	1	1	5	2	1	2	1	7	0	4	5	1	1	1	1	0	1	1	0	0	0	0	1	0	0	0	999	0	0	0	0	0	0	0	0	0	0	0	0
254	45.1	1	6	6		2	1	16	2	0	1	1	5	2	1	2	1	7	0	3	5	1	1	1	1	0	1	1	0	0	0	0	1	0	0	0	999	0	0	0	0	0	0	0	0	0	0	0	0
255	54.3	1	6	6		2	2	16	3	1	4	0	5	2	3	1	999	7	0	2	6	1	1	1	1	1	1	1	0	0	0	0	0	0	0	1	1	0	0	0	0	0	0	0	0	0	0	0	0
257	36.5	1	6	6		2	999	999	999	999	999	999	999	999	999	999	999	999	999	999	999	999	999	999	999	999	999	999	999	999	999	999	999	999	999	999	999	0	0	0	0	0	0	0	0	0	0	0	0
258	51.5	1	5	5		2	1	16	4	1	6	0	5	2	1	2	1	7	0	3	6	1	1	1	1	1	1	1	0	0	1	0	0	0	0	0	999	0	0	0	0	0	0	0	0	0	0	0	0
259	60.8	1	5	5		1	1	16	2	0	1	0	1	2	1	4	1	7	0	2	5	1	1	1	3	1	1	1	0	0	0	0	999	0	0	1	1	0	0	0	0	0	0	0	0	0	0	0	0
260	44.5	1	5	5		1	999	16	2	1	5	1	2	2	3	4	1	1	0	6	2	2	2	3	3	0	3	2	1	1	0	0	1	0	1	1	0	0	0	0	0	0	0	0	0	0	0	0	0
261	59	1	5	5		2	1	16	2	3	8	1	5	2	1	1	1	7	0	3	6	1	2	1	1	1	1	1	0	0	0	0	1	0	0	1	1	0	0	0	0	0	0	0	0	0	0	0	0
262	24.4	1	5	5		2	1	16	4	1	6	0	5	1	1	6	999	7	0	2	5	1	1	3	1	1	1	1	0	0	0	0	1	0	0	0	999	0	0	0	0	0	0	0	0	0	0	0	0
263	40.3	1	5	5		2	2	16	4	1	6	0	5	4	1	3	1	1	0	5	5	1	2	1	1	1	2	1	0	0	0	0	0	0	0	0	999	0	0	0	0	0	0	0	0	0	0	0	0
265	61.8	1	5	5		2	1	16	4	1	3	0	5	2	1	4	2	7	1	4	3	1	1	1	1	1	1	1	1	0	0	0	1	0	1	0	999	0	0	0	0	0	0	0	0	0	0	0	0
266	28.2	1	5	5		2	2	16	3	2	1	0	1	1	1	6	999	7	0	3	3	1	2	5	3	1	1	1	0	0	0	0	1	0	0	0	999	0	0	0	0	0	0	0	0	0	0	0	0
267	37.3	1	5	5		1	1	16	2	2	6	0	2	1	1	2	2	7	0	3	4	1	1	2	1	1	1	1	0	0	0	0	0	0	0	0	999	0	0	0	0	0	0	0	0	0	0	0	0
268	51.3	1	5	5		1	2	16	1	1	1	1	5	1	1	1	1	1	0	3	4	1	1	1	1	1	1	1	0	0	0	0	1	0	0	1	0	0	0	0	0	0	0	0	0	0	0	0	0
269	37.7	1	5	5		1	1	16	3	4	7	0	5	2	1	3	1	1	0	6	10	1	1	1	1	1	1	1	1	0	0	0	1	0	0	0	999	0	0	0	0	0	0	0	0	0	0	0	0
270	45.6	1	5	5		1	1	16	4	2	3	0	5	4	1	2	1	7	0	3	7	1	2	1	1	1	1	1	1	0	0	0	0	0	0	0	999	0	0	0	0	0	0	0	0	0	0	0	0
271	26.8	1	5	5		1	1	16	1	3	1	0	5	2	1	1	1	1	0	3	5	1	1	1	1	1	1	1	0	0	0	0	0	1	0	0	999	0	0	0	0	0	0	0	0	0	0	0	0
272	36.6	1	5	5		1	2	16	2	1	1	1	2	2	1	2	1	1	0	4	5	1	1	2	1	1	1	1	1	0	0	0	0	0	0	0	999	0	0	0	0	0	0	0	0	0	0	0	0
282	32	1	6	6		1	1	16	2	3	1	1	5	2	1	1	1	7	0	3	6	1	1	1	1	0	1	1	0	0	0	0	0	0	0	0	999	0	0	0	0	0	0	0	0	0	0	0	0
283	42.2	1	6	6		2	1	16	2	3	6	0	5	1	1	6	999	7	0	2	4	1	1	1	1	0	1	1	0	0	0	0	0	0	0	0	999	0	0	0	0	0	0	0	0	0	0	0	0
287	26.6	1	5	5		1	1	16	3	3	6	0	1	4	1	6	999	7	0	2	6	1	1	1	1	1	1	1	0	0	1	0	1	0	0	0	999	0	0	0	0	0	0	0	0	0	0	0	0
288	52.8	1	5	5		1	1	16	4	3	9	1	5	2	1	6	999	7	0	3	6	1	1	2	1	1	2	1	0	0	0	0	0	1	1	0	999	0	0	0	0	0	0	0	0	0	0	0	0
289	28.3	1	5	5		1	1	16	2	3	1	0	1	1	1	1	1	1	0	2	6	1	2	1	1	1	1	1	0	0	0	0	0	0	0	0	999	0	0	0	0	0	0	0	0	0	0	0	0
290	49.8	1	5	5		1	999	16	2	0	6	0	2	3	1	4	1	7	0	2	5	1	1	1	3	1	1	1	0	0	0	0	0	0	0	0	999	0	0	0	0	0	0	0	0	0	0	0	0
291	34.5	1	5	5		2	1	16	3	1	6	0	5	2	1	3	1	1	0	5	5	1	2	1	1	1	1	1	0	0	0	0	1	0	0	0	999	0	0	0	0	0	0	0	0	0	0	0	0
293	31	1	5	5		1	1	16	2	3	6	0	5	1	1	1	1	1	0	2	4	1	1	2	1	1	1	1	1	0	0	0	0	0	0	0	999	0	0	0	0	0	0	0	0	0	0	0	0
294	53.5	1	5	5		2	2	16	3	4	7	1	5	2	1	2	1	7	0	3	6	1	2	1	1	1	1	1	1	0	0	0	0	0	0	0	999	0	0	0	0	0	0	0	0	0	0	0	0
295	66.9	1	5	5		1	1	16	3	1	8	0	2	3	5	4	1	7	0	3	5	1	1	5	3	1	2	2	1	0	0	0	0	0	0	1	1	0	0	0	0	0	0	0	0	0	0	0	0
296	68.6	1	5	5		2	1	16	3	3	5	0	5	4	1	6	999	7	1	1	3	1	1	1	1	1	1	1	0	0	0	0	0	0	0	0	999	0	0	0	0	0	0	0	0	0	0	0	0
297	36.2	1	5	5		1	1	16	4	2	6	0	5	2	2	2	1	7	0	4	7	1	2	1	3	1	1	1	0	0	0	0	1	0	0	0	999	0	0	0	0	0	0	0	0	0	0	0	0
298	67.3	1	5	5		1	2	16	2	1	8	0	1	4	1	4	2	7	0	2	5	1	2	1	3	1	1	1	1	0	0	0	0	0	0	1	0	0	0	0	0	0	0	0	0	0	0	0	0
299	35.6	1	5	5		1	1	16	2	3	6	0	5	2	1	2	1	7	0	2	5	1	2	1	3	1	1	1	0	0	0	0	0	0	0	0	999	0	0	0	0	0	0	0	0	0	0	0	0
300	28.5	1	5	5		1	1	16	3	2	1	1	5	2	1	1	1	1	0	3	5	1	2	1	1	1	2	2	0	0	0	0	0	0	0	0	999	0	0	0	0	0	0	0	0	0	0	0	0
301	69.5	1	6	6		2	1	24	6	4	3	0	5	2	1	3	2	7	0	3	6	1	1	1	1	1	1	1	0	0	1	0	0	1	0	0	999	0	0	0	0	0	0	0	0	0	0	0	0
304	69.6	1	6	6		2	1	16	3	1	8	0	5	2	1	2	1	7	0	4	6	1	1	1	1	1	1	1	0	0	0	0	0	0	0	0	999	0	0	0	0	0	0	0	0	0	0	0	0
306	53.3	1	6	6		1	2	16	4	2	1	0	5	2	4	4	1	7	0	3	5	1	2	1	3	1	2	1	0	0	0	0	0	0	0	1	1	0	0	0	0	0	0	0	0	0	0	0	0
307	75.5	1	6	6		2	2	16	2	1	8	0	1	2	4	4	1	1	0	4	6	1	2	1	3	1	1	1	0	0	0	0	0	1	0	0	999	0	0	0	0	0	0	0	0	0	0	0	0
308	31	1	6	6		1	1	16	5	4	7	0	5	2	1	6	999	7	0	2	8	1	1	1	1	1	1	1	0	0	0	0	0	0	0	0	999	0	0	0	0	0	0	0	0	0	0	0	0
309	54.7	1	6	6		1	1	16	3	1	1	0	5	2	1	2	1	7	0	4	5	1	1	1	1	1	1	1	0	0	0	0	0	0	0	1	0	0	0	0	0	0	0	0	0	0	0	0	0
310	51	1	6	9		1	2	16	3	3	3	1	5	2	1	4	2	1	0	5	6	1	1	1	1	1	1	1	0	0	0	0	0	1	0	1	0	0	0	0	0	0	0	0	0	0	0	0	0
319	49.2	1	6	9		1	1	16	3	2	1	0	5	1	1	1	1	7	0	4	6	1	1	1	1	1	1	1	0	0	0	0	0	0	0	0	999	0	0	0	0	0	0	0	0	0	0	0	0
320	26.3	1	6	9		1	1	16	3	3	1	1	1	1	1	2	1	1	0	6	7	1	1	1	3	1	2	1	0	0	0	0	1	0	0	0	999	0	0	0	0	0	0	0	0	0	0	0	0
322	44.4	1	6	6		1	1	16	3	2	6	0	1	1	1	6	999	7	0	2	6	1	1	1	1	1	1	1	0	0	0	0	0	1	0	0	999	0	0	0	0	0	0	0	0	0	0	0	0
323	69.5	1	5	5		2	2	13	4	3	8	0	5	2	1	4	1	7	0	2	4	1	1	3	1	1	1	1	1	0	0	0	0	1	0	0	999	0	0	0	0	0	0	0	0	0	0	0	0
324	41.9	1	5	5		2	1	16	5	4	7	0	5	2	1	2	1	1	0	4	8	1	1	1	1	1	1	1	0	0	0	0	0	0	0	0	999	0	0	0	0	0	0	0	0	0	0	0	0
325	32.8	1	5	5		1	1	16	2	1	1	1	5	2	1	4	2	1	0	6	3	1	2	1	3	1	1	1	0	0	0	0	0	0	0	0	999	0	0	0	0	0	0	0	0	0	0	0	0
326	56.4	1	5	5		2	1	16	3	1	8	0	5	2	1	4	2	7	0	3	5	1	1	1	1	1	1	1	0	0	0	0	0	1	0	1	1	0	0	0	0	0	0	0	0	0	0	0	0
327	66.8	1	5	5		1	2	16	2	0	8	0	5	2	1	3	1	7	0	2	6	1	2	1	1	1	2	2	1	0	0	0	0	0	0	1	0	0	0	0	0	0	0	0	0	0	0	0	0
328	49.6	1	5	5		1	1	16	3	0	1	0	1	2	1	4	1	7	0	4	8	1	2	1	1	1	1	1	1	0	0	0	0	0	0	1	0	0	0	0	0	0	0	0	0	0	0	0	0
329	19.9	1	5	5		1	2	16	4	2	6	0	5	1	1	6	999	7	0	3	8	1	2	1	3	1	1	1	0	0	0	0	0	0	0	0	999	0	0	0	0	0	0	0	0	0	0	0	0
330	52.9	1	5	5		2	1	16	4	0	6	0	5	2	1	4	1	1	0	4	8	1	2	1	1	1	1	1	999	1	0	0	0	0	0	0	999	0	0	0	0	0	0	0	0	0	0	0	0
331	42.9	1	5	5		1	1	16	2	1	1	0	1	4	3	6	999	7	0	3	7	1	2	3	6	1	1	1	999	1	0	0	1	0	0	0	999	0	0	0	0	0	0	0	0	0	0	0	0
332	39.8	1	5	5		1	999	16	2	1	1	1	1	2	1	4	1	1	0	5	4	1	2	1	3	1	3	1	0	0	0	0	1	0	0	0	999	0	0	0	0	0	0	0	0	0	0	0	0
333	48.8	1	5	5		1	1	16	3	3	6	0	5	2	1	1	1	7	0	3	7	1	2	1	1	1	1	1	1	0	0	0	0	0	0	0	999	0	0	0	0	0	0	0	0	0	0	0	0
334	50.5	1	5	5		2	1	16	4	3	1	0	5	2	1	2	1	1	0	3	7	1	1	1	1	1	1	1	1	0	0	0	1	0	0	0	999	0	0	0	0	0	0	0	0	0	0	0	0
335	30.8	1	5	5		1	1	16	3	3	3	0	5	2	1	2	1	1	0	4	7	1	1	1	1	1	1	1	1	0	0	0	0	0	0	0	999	0	0	0	0	0	0	0	0	0	0	0	0
336	41.1	1	5	5		1	1	16	3	0	1	0	1	2	1	2	1	7	0	3	6	1	2	2	1	1	1	1	0	0	0	0	1	0	0	0	999	0	0	0	0	0	0	0	0	0	0	0	0
337	35.6	1	6	6		2	1	16	2	2	6	0	5	2	1	1	1	7	0	4	6	1	1	1	1	0	1	1	0	0	0	0	0	0	0	0	999	0	0	0	0	0	0	0	0	0	0	0	0
338	37.7	1	6	6		1	2	16	4	3	7	0	5	2	1	1	1	7	0	4	10	1	1	1	1	1	1	1	0	0	0	0	0	1	0	0	999	0	0	0	0	0	0	0	0	0	0	0	0
339	57.2	1	6	6		1	2	16	4	2	7	0	2	2	3	1	1	7	0	2	7	1	2	1	3	1	2	1	1	1	0	0	0	0	0	0	999	0	0	0	0	0	0	0	0	0	0	0	0
340	31.9	1	6	6		1	1	16	4	3	1	0	5	1	1	6	999	7	0	3	6	1	2	1	3	1	1	1	0	0	0	0	0	1	0	0	999	0	0	0	0	0	0	0	0	0	0	0	0
342	45.7	1	6	6		2	1	16	2	2	4	0	5	2	1	6	999	7	0	3	5	1	1	5	1	0	1	1	0	0	0	0	0	0	0	0	999	0	0	0	0	0	0	0	0	0	0	0	0
346	35.7	1	6	6		1	2	17	2	1	1	1	5	2	1	2	2	1	0	5	5	1	2	1	3	1	2	1	0	0	0	0	1	0	0	0	999	0	0	0	0	0	0	0	0	0	0	0	0
349	18.3	1	6	6		1	1	16	2	3	7	0	2	1	1	6	999	7	0	1	2	1	1	3	1	1	1	1	0	0	0	0	0	0	0	0	999	0	0	0	0	0	0	0	0	0	0	0	0
350	29.1	1	5	5		1	2	16	1	1	1	1	5	4	1	2	2	1	0	2	5	1	2	1	3	1	2	1	0	0	0	0	1	0	0	0	999	0	0	0	0	0	0	0	0	0	0	0	0
351	29.9	1	5	5		2	1	16	4	4	7	0	5	1	1	6	999	7	0	2	5	1	1	2	1	1	1	1	0	0	0	0	0	0	0	0	999	0	0	0	0	0	0	0	0	0	0	0	0
352	49	1	5	5		1	1	16	4	4	7	0	5	2	1	2	2	1	1	4	7	1	1	1	1	1	1	1	0	0	1	0	1	1	0	0	999	0	0	0	0	0	0	0	0	0	0	0	0
353	27.4	1	5	5		1	1	16	2	0	1	0	1	1	3	2	2	1	0	3	5	1	1	1	1	1	1	1	0	0	0	0	1	0	0	0	999	0	0	0	0	0	0	0	0	0	0	0	0
354	39.9	1	5	5		1	1	16	5	4	7	0	5	2	1	1	1	1	0	3	6	1	1	1	1	1	1	1	0	0	1	0	0	1	0	0	999	0	0	0	0	0	0	0	0	0	0	0	0
355	53	1	5	5		1	1	16	2	2	8	0	5	3	1	2	2	7	0	1	6	1	1	1	1	1	1	1	1	0	0	0	0	0	0	1	0	0	0	0	0	0	0	0	0	0	0	0	0
356	26.3	1	5	5		2	1	16	2	2	3	0	5	2	999	2	2	5	1	4	5	1	2	3	1	1	1	1	0	0	0	0	0	0	0	0	999	0	0	0	0	0	0	0	0	0	0	0	0
357	24.9	1	5	5		1	1	16	2	3	6	0	5	2	4	1	1	5	0	3	5	1	2	3	3	1	1	1	0	0	0	0	0	0	0	0	999	0	0	0	0	0	0	0	0	0	0	0	0
358	43.4	1	5	5		1	1	16	4	3	6	0	1	2	1	3	1	7	0	6	7	1	2	1	1	1	1	1	1	999	0	0	0	0	0	1	1	0	0	0	0	0	0	0	0	0	0	0	0
359	31.8	1	3	3		1	2	11	3	3	6	0	5	2	1	1	1	1	0	3	7	1	1	1	1	1	2	1	0	0	0	0	0	1	0	0	999	0	0	0	0	0	0	0	0	0	0	0	0
360	27.3	1	3	3		1	3	11	2	3	6	0	2	1	1	3	2	1	1	6	7	1	1	1	1	1	3	3	0	0	0	1	1	0	0	0	999	0	0	0	0	0	0	0	0	0	0	0	0
361	52.7	1	3	3		1	3	11	1	3	1	1	1	4	1	3	2	7	0	2	5	1	1	1	1	1	2	1	0	0	1	0	1	0	0	1	0	0	0	0	0	0	0	0	0	0	0	0	0
362	30.6	1	3	3		2	2	10	2	1	3	0	5	2	1	2	1	1	0	4	5	1	1	1	1	1	2	1	0	0	1	0	1	0	0	0	999	0	0	0	0	0	0	0	0	0	0	0	0
363	26.8	1	3	3		1	2	10	2	3	6	0	5	1	4	2	1	1	0	4	5	1	1	1	1	1	2	1	0	0	0	0	1	0	0	0	999	0	0	0	0	0	0	0	0	0	0	0	0
364	23.2	1	3	3		1	2	5	2	2	1	1	1	4	3	3	1	1	0	4	3	1	1	5	1	1	1	1	0	0	0	1	0	0	0	0	999	0	0	0	0	0	0	0	0	0	0	0	0
365	52.5	1	3	3		1	2	6	2	1	6	0	1	1	4	2	1	7	0	4	4	1	1	3	1	1	1	1	1	999	0	0	0	0	0	1	1	0	0	0	0	0	0	0	0	0	0	0	0
366	40.9	1	3	3		2	2	11	3	3	7	0	5	2	3	2	2	7	0	5	7	1	1	1	1	1	2	1	1	0	0	0	0	0	0	0	999	0	0	0	0	0	0	0	0	0	0	0	0
367	26.7	1	3	4		1	1	11	2	4	9	0	5	1	1	6	999	7	0	3	5	1	1	5	1	1	1	1	0	0	0	0	0	0	0	0	999	0	0	0	0	0	0	0	0	0	0	0	0
368	57.9	1	3	4		1	2	25	2	3	4	0	3	4	1	1	1	7	0	1	5	1	1	2	1	1	1	1	0	0	0	0	0	0	0	0	999	0	0	0	0	0	0	0	0	0	0	0	0
369	65.1	1	3	4		1	2	25	2	3	8	0	1	1	1	1	1	7	0	1	3	1	2	5	1	1	1	1	0	0	0	0	0	0	0	0	999	0	0	0	0	0	0	0	0	0	0	0	0
370	25.8	1	3	4		2	2	11	4	2	6	0	5	2	1	3	2	1	0	5	5	1	1	1	1	1	1	1	0	0	0	0	0	1	0	0	999	0	0	0	0	0	0	0	0	0	0	0	0
371	40.2	1	3	4		2	3	25	5	4	4	0	5	2	1	3	1	1	0	5	7	1	1	3	1	1	1	1	1	0	0	0	0	0	0	0	999	0	0	0	0	0	0	0	0	0	0	0	0
372	46.7	1	3	4		1	2	11	2	3	1	0	1	1	1	3	1	7	0	4	4	1	1	1	1	1	1	1	0	0	0	0	0	1	0	0	999	0	0	0	0	0	0	0	0	0	0	0	0
373	55.6	1	3	4		1	1	9	3	3	1	0	5	4	1	1	1	1	0	9	6	1	1	1	1	1	1	1	0	0	0	0	1	1	0	1	0	0	0	0	0	0	0	0	0	0	0	0	0
374	51.2	1	3	3		2	2	11	3	3	6	0	4	1	1	2	1	7	0	1	4	1	1	1	1	1	1	1	0	1	1	0	0	0	0	0	999	0	0	0	0	0	0	0	0	0	0	0	0
375	33	1	3	4		2	3	25	4	3	6	0	1	2	1	1	1	1	0	3	7	1	1	1	1	1	1	1	0	0	0	0	0	0	0	0	999	0	0	0	0	0	0	0	0	0	0	0	0
376	56.4	1	3	4		2	2	9	999	3	8	1	5	1	1	6	999	7	0	1	4	1	1	1	1	1	1	1	1	999	0	0	0	1	0	1	1	0	0	0	0	0	0	0	0	0	0	0	0
377	25.2	1	3	4		1	2	11	2	2	9	1	5	1	1	6	999	7	0	5	8	1	1	1	1	1	1	1	0	0	1	0	0	1	0	0	999	0	0	0	0	0	0	0	0	0	0	0	0
379	53.5	1	3	3		2	2	9	2	0	6	0	1	2	1	6	999	7	0	3	4	1	1	1	1	1	2	1	0	1	0	0	0	1	0	0	999	0	0	0	0	0	0	0	0	0	0	0	0
384	40.7	1	3	3		2	2	11	1	1	1	1	5	1	1	2	1	7	0	2	3	1	1	5	1	1	1	1	0	0	0	0	1	0	0	1	1	0	0	0	0	0	0	0	0	0	0	0	0
385	62.8	1	3	3		2	2	5	2	0	1	1	5	4	1	4	2	7	0	1	1	1	2	1	3	1	2	1	0	0	0	0	0	0	0	0	999	0	0	0	0	0	0	0	0	0	0	0	0
386	55.5	1	3	4		1	1	11	2	0	8	0	1	1	2	4	2	7	0	1	3	1	1	2	1	1	1	1	0	0	0	0	0	1	0	0	999	0	0	0	0	0	0	0	0	0	0	0	0
387	35.9	1	3	4		1	2	11	4	4	6	0	5	2	1	1	1	1	0	3	7	1	1	2	1	1	2	1	0	0	0	1	0	1	0	0	999	0	0	0	0	0	0	0	0	0	0	0	0
389	26.8	1	3	4		1	2	11	2	2	5	1	1	1	1	3	2	1	0	4	4	1	1	3	1	1	3	1	1	0	0	0	0	0	0	0	999	0	0	0	0	0	0	0	0	0	0	0	0
390	45.5	1	3	4		1	1	9	4	4	7	0	5	2	1	2	2	7	0	4	11	1	1	1	1	1	1	1	1	0	1	0	0	0	0	0	999	0	0	0	0	0	0	0	0	0	0	0	0
391	22.7	1	3	4		1	1	11	3	2	6	0	5	1	1	2	1	1	0	4	5	1	1	5	1	1	1	1	0	0	1	0	0	1	0	0	999	0	0	0	0	0	0	0	0	0	0	0	0
392	75.6	1	3	4		1	4	11	2	1	8	0	1	3	1	3	1	7	0	2	3	1	1	1	1	1	1	1	0	0	0	0	1	0	0	1	1	0	0	0	0	0	0	0	0	0	0	0	0
393	28.9	1	3	4		1	2	11	2	4	1	0	5	2	1	1	1	1	0	3	4	1	1	1	1	1	1	1	0	0	0	0	0	0	0	0	999	0	0	0	0	0	0	0	0	0	0	0	0
394	41.3	1	3	4		1	1	25	4	2	1	0	5	2	1	3	1	1	0	5	5	1	1	3	1	1	1	1	1	0	0	0	0	0	0	0	999	0	0	0	0	0	0	0	0	0	0	0	0
395	42.3	1	3	4		2	2	14	3	3	3	0	5	2	1	2	1	7	0	4	8	1	1	3	1	1	1	1	0	0	0	0	0	0	0	0	999	0	0	0	0	0	0	0	0	0	0	0	0
396	41.1	1	3	4		1	2	25	2	1	9	0	5	1	4	3	2	1	0	3	4	1	1	2	1	1	1	1	0	0	0	0	1	0	0	0	999	0	0	0	0	0	0	0	0	0	0	0	0
397	59.9	1	3	4		1	2	11	2	0	5	1	5	2	1	4	2	1	0	4	5	1	1	1	1	1	1	1	1	0	0	0	0	0	0	1	1	0	0	0	0	0	0	0	0	0	0	0	0
398	28	1	3	4		1	2	11	3	4	6	0	5	1	1	2	1	1	0	3	5	1	1	3	1	1	1	1	0	0	0	1	0	0	0	0	999	0	0	0	0	0	0	0	0	0	0	0	0
399	35.9	1	3	4		1	2	11	4	3	1	0	5	1	1	1	1	7	0	3	5	1	1	1	1	1	1	1	0	0	0	0	0	0	0	0	999	0	0	0	0	0	0	0	0	0	0	0	0
400	59.8	1	3	4		1	2	11	3	1	4	0	5	2	3	4	2	7	0	4	10	1	1	1	1	1	1	1	0	0	0	0	0	0	0	0	999	0	0	0	0	0	0	0	0	0	0	0	0
401	39.7	1	3	4		2	2	11	6	3	6	0	5	1	999	2	1	1	0	1	3	1	1	3	1	1	1	1	0	0	1	0	0	0	0	0	999	0	0	0	0	0	0	0	0	0	0	0	0
402	42.3	1	3	4		2	2	5	3	2	3	0	5	2	1	4	2	7	0	5	3	2	2	1	1	1	2	999	0	0	0	0	1	0	0	0	999	0	0	0	0	0	0	0	0	0	0	0	0
404	20.7	1	3	4		1	2	20	2	3	6	0	5	2	3	6	999	7	1	24	999	1	1	1	1	1	1	1	0	0	1	0	0	0	999	0	999	0	0	0	0	0	0	0	0	0	0	0	0
406	34.8	1	3	4		1	2	11	4	2	6	0	5	2	1	6	999	7	0	3	3	1	2	3	1	1	2	1	0	0	0	0	0	0	0	0	999	0	0	0	0	0	0	0	0	0	0	0	0
409	69.6	1	3	4		2	2	11	2	3	8	0	5	4	4	4	2	7	0	75	999	1	1	1	1	1	1	1	0	0	0	0	999	0	0	1	0	0	0	0	0	0	0	0	0	0	0	0	0
410	72.4	1	3	4		2	1	12	999	0	8	0	5	2	1	2	1	7	0	2	4	1	2	999	1	1	2	1	0	0	0	0	1	999	0	1	1	0	0	0	0	0	0	0	0	0	0	0	0
411	68.8	1	3	4		1	2	25	2	1	8	0	1	3	1	2	1	7	0	1	5	1	2	1	1	1	1	1	0	0	1	0	0	0	0	1	0	0	0	0	0	0	0	0	0	0	0	0	0
412	22.2	1	3	4		1	3	11	3	3	7	0	5	2	1	6	999	7	0	2	4	1	1	5	1	1	1	1	0	0	0	0	0	0	0	0	999	0	0	0	0	0	0	0	0	0	0	0	0
413	999	1	3	4		1	1	16	4	4	6	0	1	4	1	1	1	7	0	4	4	1	1	3	1	1	1	1	1	0	0	0	1	0	0	0	999	0	0	0	0	0	0	0	0	0	0	0	0
414	34.2	1	3	3		1	2	11	3	2	6	0	5	2	3	2	1	5	0	4	3	1	1	1	1	1	2	1	0	0	0	0	0	0	0	0	999	0	0	0	0	0	0	0	0	0	0	0	0
415	42.6	1	3	3		1	3	11	4	0	1	1	2	2	3	4	2	7	0	4	4	1	1	1	1	1	2	1	0	0	0	0	1	0	0	0	999	0	0	0	0	0	0	0	0	0	0	0	0
417	77.9	1	3	4		1	2	13	3	1	8	0	5	2	3	4	2	7	0	2	7	1	1	1	999	1	1	1	0	0	1	0	0	1	0	1	1	0	0	0	0	0	0	0	0	0	0	0	0
418	32.4	1	3	4		1	2	11	2	2	3	1	1	1	5	6	999	7	0	2	4	1	1	3	1	1	1	1	0	0	0	0	1	0	0	0	999	0	0	0	0	0	0	0	0	0	0	0	0
419	22.7	1	3	4		2	2	11	4	3	6	0	5	1	3	6	999	7	0	4	5	1	2	1	1	1	2	1	0	0	0	0	0	0	0	0	999	0	0	0	0	0	0	0	0	0	0	0	0
421	55	1	3	4		1	3	2	2	0	3	1	1	1	1	3	2	7	0	3	4	1	2	1	1	1	1	1	0	0	0	0	1	0	0	1	1	0	0	0	0	0	0	0	0	0	0	0	0
422	42.7	1	3	4		2	2	11	3	3	4	1	5	2	1	1	1	7	0	3	4	1	1	2	1	1	1	1	0	0	0	0	1	0	1	0	999	0	0	0	0	0	0	0	0	0	0	0	0
423	23.6	1	3	3		1	2	28	2	3	1	1	5	2	1	1	1	1	0	3	4	1	1	3	1	1	1	1	0	0	0	0	1	0	0	0	999	0	0	0	0	0	0	0	0	0	0	0	0
424	34	1	3	3		1	2	11	2	2	1	1	5	1	3	2	2	1	0	3	6	1	1	3	1	1	1	1	0	0	0	0	1	0	0	0	999	0	0	0	0	0	0	0	0	0	0	0	0
425	27.1	1	3	3		1	1	11	2	1	1	1	1	1	1	4	1	1	0	5	5	1	1	1	1	1	2	1	0	0	0	0	1	0	0	0	999	0	0	0	0	0	0	0	0	0	0	0	0
426	28.8	1	3	3		1	3	10	2	1	1	0	1	2	1	4	1	1	0	6	6	1	1	1	1	0	2	1	0	0	0	0	0	1	0	0	999	0	0	0	0	0	0	0	0	0	0	0	0
427	65.5	1	3	3		1	2	20	2	0	5	1	2	1	1	4	1	7	0	3	3	1	1	1	1	1	2	1	0	0	0	0	0	0	0	1	1	0	0	0	0	0	0	0	0	0	0	0	0
428	36.8	1	3	4		1	2	11	2	1	1	0	1	1	1	4	2	7	0	7	8	1	1	1	1	1	1	1	1	0	0	0	0	0	0	0	999	0	0	0	0	0	0	0	0	0	0	0	0
429	35.1	1	3	4		1	2	11	2	1	6	0	3	1	1	1	1	7	0	1	5	1	1	1	1	1	1	1	1	0	1	0	0	0	0	0	999	0	0	0	0	0	0	0	0	0	0	0	0
431	55.4	1	3	4		2	2	11	5	4	7	0	5	4	1	3	1	7	0	2	5	1	1	1	1	1	1	1	0	0	0	0	0	0	0	1	1	0	0	0	0	0	0	0	0	0	0	0	0
432	22.3	1	3	4		1	2	11	2	3	6	0	1	1	3	6	999	7	0	1	2	1	1	3	1	1	1	1	0	0	0	0	0	0	0	0	999	0	0	0	0	0	0	0	0	0	0	0	0
433	29.3	1	3	4		1	2	12	2	1	5	1	3	2	1	1	1	7	0	3	4	1	1	5	1	1	1	1	1	0	0	0	0	0	0	0	999	0	0	0	0	0	0	0	0	0	0	0	0
434	43	1	3	4		1	3	16	4	4	3	0	5	2	1	3	1	7	999	4	5	1	1	1	1	1	1	1	0	0	0	0	1	0	0	0	999	0	0	0	0	0	0	0	0	0	0	0	0
435	35.7	1	3	4		1	2	11	4	2	5	0	5	2	1	3	2	1	0	4	6	1	1	1	1	1	1	1	0	0	0	0	0	0	0	0	999	0	0	0	0	0	0	0	0	0	0	0	0
436	20.9	1	3	4		2	3	11	5	3	6	0	5	1	1	6	999	7	0	5	7	1	1	1	1	1	1	1	0	0	1	0	1	0	0	0	999	0	0	0	0	0	0	0	0	0	0	0	0
437	66.3	1	3	4		1	2	5	999	1	1	0	1	1	1	4	1	7	0	3	5	1	1	1	1	1	1	1	0	999	0	0	1	1	0	1	1	0	0	0	0	0	0	0	0	0	0	0	0
438	48.6	1	3	4		2	2	11	2	0	8	1	5	1	999	6	999	999	0	3	4	2	1	1	1	1	1	1	1	0	0	0	1	1	0	1	1	0	0	0	0	0	0	0	0	0	0	0	0
443	76.4	1	3	4		2	2	13	999	3	3	1	1	4	3	3	1	7	0	1	4	1	1	1	1	1	1	1	0	0	0	0	1	0	0	1	1	0	0	0	0	0	0	0	0	0	0	0	0
444	27.7	1	3	4		1	2	10	3	3	6	0	5	2	1	6	999	7	0	2	3	1	1	3	1	1	1	1	0	0	0	0	0	0	0	0	999	0	0	0	0	0	0	0	0	0	0	0	0
445	53.7	1	3	4		2	2	5	2	0	8	1	5	1	1	6	999	7	0	1	3	999	2	1	1	1	1	1	0	0	0	0	0	1	0	1	1	0	0	0	0	0	0	0	0	0	0	0	0
446	68	1	3	4		2	2	24	2	1	8	1	5	3	1	4	1	7	0	999	999	1	1	1	1	1	1	1	0	0	0	0	0	1	0	1	1	0	0	0	0	0	0	0	0	0	0	0	0
448	38.6	1	3	4		1	3	11	3	4	6	0	5	2	3	2	2	1	0	4	7	1	1	1	1	1	1	1	0	0	0	0	0	1	0	0	999	0	0	0	0	0	0	0	0	0	0	0	0
449	38.3	1	3	4		2	1	11	5	4	6	0	5	2	1	3	1	1	0	5	6	1	1	1	1	1	1	1	0	0	1	0	0	1	0	0	999	0	0	0	0	0	0	0	0	0	0	0	0
450	24.7	1	3	4		1	1	11	2	4	6	0	1	1	3	6	999	7	0	2	5	1	1	3	1	1	2	1	0	0	0	0	1	0	0	0	999	0	0	0	0	0	0	0	0	0	0	0	0
451	19.9	1	3	4		1	2	11	3	4	6	0	5	1	1	6	999	7	0	2	5	1	1	3	1	1	1	1	0	0	0	0	1	0	0	0	999	0	0	0	0	0	0	0	0	0	0	0	0
452	55.8	1	3	4		2	2	16	3	4	8	0	1	2	1	4	2	1	0	3	4	1	1	1	1	1	1	1	1	0	0	0	0	1	0	1	0	0	0	0	0	0	0	0	0	0	0	0	0
453	48.2	1	3	4		2	2	11	2	1	1	0	5	1	1	4	2	7	0	1	1	1	1	1	1	1	1	1	0	0	0	0	1	0	0	0	999	0	0	0	0	0	0	0	0	0	0	0	0
454	60.2	1	3	4		2	2	11	3	2	8	0	5	4	1	6	999	7	0	4	5	1	1	1	1	1	1	1	0	0	0	0	0	0	0	0	999	0	0	0	0	0	0	0	0	0	0	0	0
455	999	1	3	4		1	2	11	3	4	7	0	5	1	1	1	1	7	0	3	5	1	1	1	1	1	1	1	1	0	1	0	0	0	0	0	999	0	0	0	0	0	0	0	0	0	0	0	0
456	27	1	3	3		1	2	11	2	1	1	1	5	1	1	3	2	1	0	4	3	1	1	1	1	1	3	1	1	0	0	0	0	1	0	0	999	0	0	0	0	0	0	0	0	0	0	0	0
457	25.3	1	2	2		1	2	23	2	1	1	1	1	1	1	3	999	1	0	9	3	1	1	999	3	1	2	1	0	0	0	1	1	0	0	0	999	0	0	0	0	0	0	0	0	0	0	0	0
459	72.4	1	2	2		1	2	10	2	2	8	1	5	2	1	4	1	7	0	2	5	1	1	1	1	1	2	1	0	0	0	0	0	0	0	0	999	0	0	0	0	0	0	0	0	0	0	0	0
460	20.2	1	2	2		1	2	14	2	3	6	1	1	1	3	1	1	6	0	12	10	1	1	1	1	1	1	1	0	0	0	0	1	0	0	0	999	0	0	0	0	0	0	0	0	0	0	0	0
462	49.8	1	2	2		2	3	17	6	4	7	0	5	2	1	2	1	999	0	4	5	1	1	1	1	1	2	1	1	0	0	0	0	0	0	1	1	0	0	0	0	0	0	0	0	0	0	0	0
463	24.2	1	2	2		1	2	10	2	3	6	0	2	1	1	6	999	7	0	2	4	2	1	3	1	1	2	1	0	0	0	0	0	0	0	0	999	0	0	0	0	0	0	0	0	0	0	0	0
464	32.2	1	2	2		2	2	23	4	3	6	0	5	2	3	1	1	1	0	3	3	1	2	1	1	1	2	1	0	0	0	0	0	0	0	0	999	0	0	0	0	0	0	0	0	0	0	0	0
465	30.5	1	2	2		1	2	10	5	4	6	0	2	2	1	5	999	7	0	4	7	1	1	1	1	1	2	1	0	0	0	1	0	0	0	0	999	0	0	0	0	0	0	0	0	0	0	0	0
466	44.3	1	2	2		2	1	4	5	4	7	0	5	2	4	3	2	1	0	5	7	1	1	1	1	1	2	1	0	0	0	0	0	0	0	0	999	0	0	0	0	0	0	0	0	0	0	0	0
467	22.6	1	2	2		2	2	4	3	1	3	0	5	1	1	1	1	1	0	6	5	1	1	3	1	1	1	1	0	0	0	0	1	0	0	0	999	0	0	0	0	0	0	0	0	0	0	0	0
468	47.6	1	2	2		1	3	10	3	3	1	0	5	2	3	4	1	7	0	2	2	2	2	1	1	1	2	2	0	0	0	0	0	0	0	0	999	0	0	0	0	0	0	0	0	0	0	0	0
469	37.2	1	2	2		1	2	14	2	3	1	1	2	2	1	1	1	7	0	2	2	1	1	1	1	1	2	1	1	0	0	0	0	0	0	0	999	0	0	0	0	0	0	0	0	0	0	0	0
470	53	1	2	2		1	1	15	5	4	7	0	5	4	1	1	1	7	0	3	9	1	1	3	1	1	2	1	0	0	0	0	0	1	0	0	999	0	0	0	0	0	0	0	0	0	0	0	0
471	30.3	1	2	2		1	2	23	3	3	2	0	1	2	4	6	999	999	0	2	4	1	1	1	1	1	1	1	0	0	0	0	999	0	0	0	999	0	0	0	0	0	0	0	0	0	0	0	0
472	41.1	1	2	2		1	2	23	1	3	1	0	5	2	1	2	1	1	0	4	5	1	1	2	1	1	2	1	0	0	0	0	0	0	0	0	999	0	0	0	0	0	0	0	0	0	0	0	0
473	27.9	1	2	2		1	2	28	3	4	6	0	5	1	3	6	999	7	0	5	5	1	1	3	1	1	1	1	0	0	0	0	0	0	0	0	999	0	0	0	0	0	0	0	0	0	0	0	0
474	32.8	1	2	2		1	2	23	2	3	6	1	1	1	1	2	1	1	0	7	4	1	1	1	1	1	1	1	0	999	0	0	0	0	0	0	999	0	0	0	0	0	0	0	0	0	0	0	0
475	62.5	1	2	2		2	2	18	4	0	1	0	5	4	3	2	1	7	0	2	4	2	2	1	1	1	2	1	0	0	0	0	1	0	0	0	999	0	0	0	0	0	0	0	0	0	0	0	0
476	41.5	1	2	2		1	2	14	2	3	6	0	5	3	1	3	1	7	0	4	3	1	1	1	1	1	1	1	0	0	0	0	0	0	0	0	999	0	0	0	0	0	0	0	0	0	0	0	0
477	41.9	1	2	2		2	2	10	2	2	6	0	5	2	1	3	1	7	0	5	6	1	1	1	1	1	1	1	0	0	0	0	0	0	0	0	999	0	0	0	0	0	0	0	0	0	0	0	0
478	50.4	1	2	2		2	2	23	4	4	7	0	5	2	1	2	2	7	0	3	5	1	1	2	1	1	2	1	1	0	0	0	0	0	0	0	999	0	0	0	0	0	0	0	0	0	0	0	0
479	49	1	2	2		1	2	28	2	4	5	1	5	1	1	2	1	3	0	6	3	1	2	3	1	1	4	1	0	0	0	0	0	0	0	0	999	0	0	0	0	0	0	0	0	0	0	0	0
481	45.6	1	2	2		2	2	4	2	1	5	1	1	1	1	1	1	1	0	4	4	1	1	1	1	1	2	1	0	0	0	0	0	1	0	0	999	0	0	0	0	0	0	0	0	0	0	0	0
482	47.3	1	2	2		1	2	23	2	3	4	1	5	1	5	4	2	7	0	3	4	1	1	1	1	1	2	1	0	0	0	0	0	0	1	1	0	0	0	0	0	0	0	0	0	0	0	0	0
483	34	1	2	2		1	2	4	2	3	1	1	5	3	4	4	1	3	0	5	5	1	1	1	1	1	2	1	1	0	0	0	0	0	0	0	999	0	0	0	0	0	0	0	0	0	0	0	0
484	41.4	1	2	2		1	5	23	3	3	6	0	5	2	1	4	1	1	0	5	3	1	1	1	1	1	2	1	0	0	0	0	0	0	0	0	999	0	0	0	0	0	0	0	0	0	0	0	0
487	27.3	1	2	2		1	2	28	4	4	1	0	1	1	3	3	2	1	0	4	3	2	2	3	1	1	2	1	0	0	0	1	0	0	0	0	999	0	0	0	0	0	0	0	0	0	0	0	0
488	33	1	2	2		1	2	4	2	4	6	0	2	1	1	3	2	1	0	4	5	1	1	1	1	1	2	1	0	0	0	0	0	0	0	0	999	0	0	0	0	0	0	0	0	0	0	0	0
489	24.9	1	2	2		1	2	10	2	3	6	0	5	4	3	6	999	7	0	2	3	1	1	3	1	1	2	1	0	0	0	0	0	0	0	0	999	0	0	0	0	0	0	0	0	0	0	0	0
490	25.5	1	2	2		1	2	23	4	3	6	0	5	4	1	6	999	7	0	2	4	1	1	1	1	1	2	1	0	0	0	0	0	0	0	0	999	0	0	0	0	0	0	0	0	0	0	0	0
491	27.6	1	2	2		2	2	23	2	2	3	0	5	1	3	2	1	1	0	4	3	1	3	5	1	1	2	1	0	0	0	0	0	0	0	0	999	0	0	0	0	0	0	0	0	0	0	0	0
492	27.3	1	2	2		1	3	4	5	4	7	0	5	4	1	2	1	1	0	3	5	2	2	1	1	1	2	1	0	0	0	0	1	0	0	0	999	0	0	0	0	0	0	0	0	0	0	0	0
493	52.1	1	2	2		2	2	22	4	0	5	0	5	2	1	4	1	1	0	4	4	2	2	1	1	1	2	1	0	0	0	0	0	0	0	1	1	0	0	0	0	0	0	0	0	0	0	0	0
495	69.7	1	2	2		1	5	18	2	2	8	1	1	1	1	4	1	7	0	2	3	1	1	1	1	1	1	1	0	0	0	0	1	0	0	1	1	0	0	0	0	0	0	0	0	0	0	0	0
496	23.3	1	2	2		2	2	23	3	3	6	0	2	1	3	6	999	7	0	3	3	1	1	3	1	1	1	1	0	0	0	0	0	0	0	0	999	0	0	0	0	0	0	0	0	0	0	0	0
499	32.1	1	2	2		1	2	23	3	3	1	0	5	2	2	3	1	1	0	5	5	1	1	1	1	1	1	1	0	0	0	0	0	0	0	0	999	0	0	0	0	0	0	0	0	0	0	0	0
500	50.6	1	2	2		1	2	6	3	3	6	0	5	1	1	1	1	1	0	3	5	1	1	1	1	1	1	1	1	0	0	0	0	0	0	1	1	0	0	0	0	0	0	0	0	0	0	0	0
501	30.5	1	2	2		999	2	4	1	4	1	0	5	1	1	6	999	7	0	2	5	1	1	1	1	1	1	1	1	0	0	0	0	0	0	0	999	0	0	0	0	0	0	0	0	0	0	0	0
502	38.4	1	2	2		1	2	6	2	3	1	1	1	1	1	4	2	1	0	5	4	1	2	1	1	1	1	1	0	0	0	0	0	0	0	0	999	0	0	0	0	0	0	0	0	0	0	0	0
503	51	1	2	2		1	2	23	5	4	1	0	1	1	5	2	2	1	0	4	4	1	1	1	1	1	3	1	0	0	0	0	0	1	0	1	1	0	0	0	0	0	0	0	0	0	0	0	0
504	18.5	1	2	2		2	2	23	4	3	1	0	2	1	3	6	999	7	0	4	5	1	1	1	3	1	3	1	0	0	0	0	0	0	0	0	999	0	0	0	0	0	0	0	0	0	0	0	0
505	24.9	1	2	2		1	2	23	1	3	1	0	1	1	3	3	1	1	0	6	6	1	1	3	1	1	1	1	1	0	0	0	1	1	0	0	999	0	0	0	0	0	0	0	0	0	0	0	0
506	22	1	2	2		1	2	23	2	3	6	0	5	1	1	1	1	1	0	4	3	1	2	1	1	1	2	2	0	0	0	0	0	0	0	0	999	0	0	0	0	0	0	0	0	0	0	0	0
507	31.6	1	2	2		1	2	14	3	4	6	0	1	1	1	1	1	1	0	2	3	1	1	3	1	1	2	1	0	0	1	0	1	0	0	0	999	0	0	0	0	0	0	0	0	0	0	0	0
508	39.4	1	2	2		2	2	23	2	3	1	0	2	2	1	2	1	1	0	4	2	2	2	5	1	1	3	1	0	0	0	0	0	0	0	0	999	0	0	0	0	0	0	0	0	0	0	0	0
509	40.4	1	2	2		1	2	23	2	2	9	1	1	2	1	4	2	1	0	9	4	1	1	5	3	1	3	1	1	0	0	1	1	0	0	1	1	0	0	0	0	0	0	0	0	0	0	0	0
510	27.7	1	2	2		2	2	4	2	3	6	0	2	1	1	6	999	999	0	7	5	1	2	1	1	1	3	1	0	0	0	0	0	1	1	0	999	0	0	0	0	0	0	0	0	0	0	0	0
511	39.4	1	2	2		2	2	10	2	3	6	0	5	2	1	6	999	7	0	2	1	1	1	1	3	1	3	1	1	0	0	0	0	0	0	0	999	0	0	0	0	0	0	0	0	0	0	0	0
512	31.6	1	2	2		1	5	23	2	3	5	1	2	1	1	3	2	1	0	12	5	1	1	5	1	1	3	1	1	1	0	0	0	0	0	0	999	0	0	0	0	0	0	0	0	0	0	0	0
513	26.7	1	2	2		2	1	28	2	4	1	1	5	1	1	3	2	7	0	4	2	1	1	3	1	1	3	1	0	0	0	0	0	0	0	0	999	0	0	0	0	0	0	0	0	0	0	0	0
514	27.7	1	2	2		1	2	23	2	3	1	0	5	1	3	2	1	1	0	4	3	1	1	1	1	1	1	1	0	0	0	0	0	0	0	0	999	0	0	0	0	0	0	0	0	0	0	0	0
515	37.4	1	2	2		1	1	23	4	4	7	0	5	1	4	6	999	7	0	2	4	1	1	1	1	1	1	1	0	0	0	0	0	1	0	0	999	0	0	0	0	0	0	0	0	0	0	0	0
516	56.6	1	2	2		1	2	23	3	2	6	0	2	1	1	2	1	1	0	2	4	1	2	1	1	1	1	1	0	0	0	0	0	0	0	1	1	0	0	0	0	0	0	0	0	0	0	0	0
518	24.3	1	2	2		1	2	23	3	3	6	0	5	1	2	6	999	7	0	4	1	1	1	2	1	1	3	1	0	0	0	0	0	0	0	0	999	0	0	0	0	0	0	0	0	0	0	0	0
519	21.9	1	2	2		999	2	14	3	3	6	1	1	1	1	1	1	1	0	5	5	2	1	1	1	1	3	1	0	0	0	0	0	0	0	0	999	0	0	0	0	0	0	0	0	0	0	0	0
520	39.5	1	2	2		1	2	14	4	4	7	0	5	2	3	2	1	1	0	4	7	1	2	5	1	1	1	1	1	0	0	0	0	0	0	0	999	0	0	0	0	0	0	0	0	0	0	0	0
521	61.4	1	2	2		1	1	10	3	0	1	0	5	2	1	3	1	7	0	2	3	1	1	1	1	1	1	1	0	0	0	0	1	0	0	1	1	0	0	0	0	0	0	0	0	0	0	0	0
522	22.3	1	2	2		2	1	23	4	3	9	0	5	1	1	6	999	7	0	5	6	2	1	1	1	1	3	1	1	0	0	0	0	0	0	0	999	0	0	0	0	0	0	0	0	0	0	0	0
523	34.6	1	2	2		1	2	23	3	3	5	0	5	2	1	1	1	7	0	2	4	1	1	1	1	1	1	1	0	0	1	0	0	0	0	0	999	0	0	0	0	0	0	0	0	0	0	0	0
524	41.6	1	2	2		1	2	23	4	4	3	0	5	2	1	3	1	7	0	3	5	2	2	1	1	1	3	2	1	0	1	0	0	0	0	0	999	0	0	0	0	0	0	0	0	0	0	0	0
525	34.9	1	2	2		1	1	10	3	4	5	0	5	1	1	1	1	7	0	3	6	1	1	1	1	1	1	1	1	0	0	0	1	1	0	0	999	0	0	0	0	0	0	0	0	0	0	0	0
526	35.8	1	2	2		1	2	28	3	4	1	0	1	2	1	1	1	1	0	3	2	1	1	3	1	1	1	1	1	0	0	0	0	0	0	0	999	0	0	0	0	0	0	0	0	0	0	0	0
527	30.7	1	2	2		1	2	14	3	4	7	0	1	2	1	5	999	7	0	2	5	1	1	1	1	1	3	1	1	0	0	1	0	0	0	0	999	0	0	0	0	0	0	0	0	0	0	0	0
528	39.6	1	2	2		2	2	23	2	1	8	0	5	2	1	4	2	7	0	5	4	1	1	5	1	1	1	1	1	0	0	0	0	0	0	0	999	0	0	0	0	0	0	0	0	0	0	0	0
529	53.2	1	2	2		1	2	4	2	1	8	1	5	3	2	4	1	1	0	4	4	1	1	3	1	1	1	1	0	0	0	0	0	0	0	1	0	0	0	0	0	0	0	0	0	0	0	0	0
532	38	1	2	2		2	2	14	5	4	7	0	5	2	1	1	1	1	0	3	5	1	1	1	1	1	2	1	0	0	0	0	0	1	0	0	999	0	0	0	0	0	0	0	0	0	0	0	0
533	42.2	1	2	2		1	2	23	2	3	7	0	5	2	1	1	1	7	0	2	5	2	1	2	1	1	2	1	1	0	0	0	0	0	0	0	999	0	0	0	0	0	0	0	0	0	0	0	0
537	43.8	1	2	2		1	1	18	2	0	3	1	5	2	1	4	1	7	999	4	5	1	2	1	1	1	1	1	0	0	0	0	0	0	0	0	999	0	0	0	0	0	0	0	0	0	0	0	0
538	41.2	1	2	2		2	3	23	999	3	7	0	5	1	1	2	2	1	0	2	6	1	1	1	1	1	1	1	0	0	0	0	1	1	0	0	999	0	0	0	0	0	0	0	0	0	0	0	0
539	19.1	1	2	2		2	2	23	4	2	1	0	5	1	1	6	999	7	0	4	2	1	1	5	1	1	1	1	0	0	0	0	0	0	0	0	999	0	0	0	0	0	0	0	0	0	0	0	0
540	34.3	1	2	2		1	2	10	2	3	3	1	5	1	1	1	1	1	0	3	4	1	1	1	1	1	2	1	0	0	0	0	0	0	0	1	0	0	0	0	0	0	0	0	0	0	0	0	0
541	58.8	1	2	2		1	5	28	2	0	1	0	1	2	1	4	1	7	0	5	3	1	1	3	1	1	1	1	0	1	0	0	1	1	0	0	999	0	0	0	0	0	0	0	0	0	0	0	0
542	56	1	2	2		1	2	10	2	1	1	1	5	3	5	3	2	1	0	2	10	1	1	1	1	1	2	1	1	0	0	0	0	0	0	0	999	0	0	0	0	0	0	0	0	0	0	0	0
543	35.1	1	2	2		1	2	14	4	3	7	0	5	2	1	3	1	1	0	5	4	1	1	1	1	1	2	1	0	0	0	0	0	1	0	0	999	0	0	0	0	0	0	0	0	0	0	0	0
545	32	1	2	2		1	1	10	3	4	7	0	5	1	1	6	999	7	0	1	6	1	1	1	1	1	2	1	0	0	0	0	0	0	0	0	999	0	0	0	0	0	0	0	0	0	0	0	0
546	24.3	1	2	2		1	2	23	2	2	1	1	1	2	2	1	1	1	0	4	5	1	2	1	1	1	2	1	0	0	0	0	0	0	1	0	999	0	0	0	0	0	0	0	0	0	0	0	0
548	46.7	1	2	2		1	2	11	2	1	6	0	1	2	1	2	1	1	0	3	5	1	1	1	1	1	1	1	0	0	0	0	0	0	0	0	999	0	0	0	0	0	0	0	0	0	0	0	0
551	26.2	1	2	2		2	3	23	2	3	3	0	5	2	3	1	1	1	0	3	3	1	1	5	1	1	2	1	0	0	0	0	0	0	0	0	999	0	0	0	0	0	0	0	0	0	0	0	0
552	35.4	1	2	2		1	2	23	2	3	6	0	5	1	1	3	1	7	0	4	5	1	1	2	1	1	6	1	0	0	0	0	0	0	0	0	999	0	0	0	0	0	0	0	0	0	0	0	0
555	27.8	1	2	2		1	1	23	3	4	4	0	1	2	1	1	1	7	0	2	6	1	1	3	1	1	999	1	0	0	0	0	0	1	1	0	999	0	0	0	0	0	0	0	0	0	0	0	0
556	43.8	1	2	2		1	2	4	3	3	6	0	5	1	1	1	1	1	0	4	6	1	1	5	1	1	1	1	0	0	1	0	0	0	0	0	999	0	0	0	0	0	0	0	0	0	0	0	0
557	36	1	2	2		1	2	23	1	3	1	0	1	2	1	3	1	1	0	5	5	1	1	5	1	1	3	1	1	0	0	0	0	0	0	1	1	0	0	0	0	0	0	0	0	0	0	0	0
558	33.2	1	2	2		2	2	10	2	4	6	0	3	1	1	6	999	7	0	4	5	1	1	1	1	1	2	1	0	0	0	1	0	0	0	0	999	0	0	0	0	0	0	0	0	0	0	0	0
559	26.9	1	2	2		1	2	14	2	3	1	0	2	2	1	5	999	7	0	4	5	1	1	5	1	1	1	1	0	0	0	1	0	0	0	0	999	0	0	0	0	0	0	0	0	0	0	0	0
560	62.3	1	2	2		1	3	23	2	0	8	0	4	3	2	4	2	1	0	3	5	1	1	2	1	1	3	1	1	0	0	0	1	0	0	1	1	0	0	0	0	0	0	0	0	0	0	0	0
561	64.5	1	2	2		1	2	4	3	3	8	0	2	3	3	1	1	1	0	2	4	1	2	1	1	1	3	1	0	0	1	0	0	1	0	1	1	0	0	0	0	0	0	0	0	0	0	0	0
562	26.5	1	2	2		1	2	23	4	4	6	0	5	2	1	1	1	1	0	3	4	1	1	1	1	1	1	1	0	0	1	0	0	0	0	0	999	0	0	0	0	0	0	0	0	0	0	0	0
563	20.5	1	2	2		2	2	23	3	2	1	0	5	1	3	6	999	1	0	3	7	1	2	1	1	1	999	1	0	0	0	0	1	0	0	0	999	0	0	0	0	0	0	0	0	0	0	0	0
564	27	1	2	2		1	5	23	2	3	1	1	1	1	3	2	1	1	0	4	3	2	2	6	3	1	3	1	0	1	0	0	1	1	0	0	999	0	0	0	0	0	0	0	0	0	0	0	0
565	29.3	1	2	2		1	2	23	2	2	6	1	2	2	1	3	2	3	0	5	3	1	1	3	1	1	999	1	0	0	0	0	0	0	0	0	999	0	0	0	0	0	0	0	0	0	0	0	0
566	70.4	1	2	2		2	999	10	8	0	3	0	1	1	1	6	999	1	0	8	10	1	2	1	1	1	3	1	0	0	0	0	0	0	0	1	1	0	0	0	0	0	0	0	0	0	0	0	0
567	48.6	1	2	2		1	2	10	3	4	7	0	2	4	1	4	2	1	0	6	4	1	2	1	1	1	1	1	0	0	0	0	1	0	0	1	1	0	0	0	0	0	0	0	0	0	0	0	0
568	37.7	1	2	2		1	5	23	3	3	6	0	5	2	1	6	999	7	0	2	4	2	1	3	1	1	1	1	0	0	0	0	0	0	0	0	999	0	0	0	0	0	0	0	0	0	0	0	0
570	20.1	1	2	2		1	5	23	2	2	5	0	2	1	3	2	2	1	0	10	6	1	1	3	1	1	2	1	0	0	0	0	0	0	0	0	999	0	0	0	0	0	0	0	0	0	0	0	0
571	55.8	1	2	2		1	1	9	999	3	8	0	5	2	1	3	1	7	0	8	9	1	2	1	1	1	1	1	1	0	0	1	0	1	1	1	0	0	0	0	0	0	0	0	0	0	0	0	0
572	51.8	1	2	2		1	2	4	8	1	6	0	5	1	1	4	2	1	0	5	5	1	1	1	1	1	2	1	0	0	0	0	1	1	1	0	999	0	0	0	0	0	0	0	0	0	0	0	0
573	37.6	1	2	2		1	2	4	2	4	7	1	1	1	3	1	1	7	0	2	5	1	1	1	1	1	2	1	0	0	0	0	0	0	0	0	999	0	0	0	0	0	0	0	0	0	0	0	0
574	27	1	2	2		1	2	23	2	3	6	1	5	1	3	2	2	1	0	3	3	1	1	1	1	1	1	1	0	0	0	0	0	0	0	0	999	0	0	0	0	0	0	0	0	0	0	0	0
575	32.6	1	2	2		1	2	28	2	4	5	1	5	4	1	3	1	1	0	4	4	1	1	3	1	1	1	1	0	0	0	0	0	0	0	0	999	0	0	0	0	0	0	0	0	0	0	0	0
576	38.1	1	2	2		1	3	10	2	1	6	1	2	2	1	4	1	1	0	9	5	1	1	1	1	1	2	1	1	0	0	0	0	0	1	0	999	0	0	0	0	0	0	0	0	0	0	0	0
577	49.3	1	2	2		1	2	10	3	4	7	1	1	4	1	2	1	7	0	3	10	1	1	1	1	1	2	1	0	0	0	0	0	0	0	0	999	0	0	0	0	0	0	0	0	0	0	0	0
578	20.3	1	2	2		1	2	23	8	3	9	0	5	1	1	6	999	7	0	2	5	1	1	1	1	1	2	1	0	0	0	0	0	0	0	0	999	0	0	0	0	0	0	0	0	0	0	0	0
579	20.7	1	999	2		1	2	23	2	2	1	1	1	1	3	5	999	1	0	13	7	1	1	1	1	1	3	1	0	0	0	1	0	0	0	0	999	0	0	0	0	0	0	0	0	0	0	0	0
580	31.7	1	2	2		1	2	23	2	3	6	1	1	2	1	1	1	1	0	3	2	1	1	1	1	1	1	1	1	0	0	0	0	1	0	0	999	0	0	0	0	0	0	0	0	0	0	0	0
581	36.7	1	2	2		1	3	14	2	3	5	0	5	2	1	6	999	7	999	2	4	1	1	2	1	1	1	1	0	0	0	0	0	0	0	0	999	0	0	0	0	0	0	0	0	0	0	0	0
582	23.2	1	2	2		2	2	10	2	3	6	1	5	1	3	6	999	7	0	2	4	1	1	1	1	1	1	1	0	0	0	0	0	0	0	0	999	0	0	0	0	0	0	0	0	0	0	0	0
583	71.7	1	2	2		2	2	18	999	1	8	0	1	2	5	6	999	7	0	3	5	1	1	1	1	0	3	1	1	0	0	0	0	0	0	0	999	0	0	0	0	0	0	0	0	0	0	0	0
584	36.5	1	2	2		1	1	23	3	3	7	0	5	2	1	2	1	7	0	5	6	1	1	1	1	1	3	1	1	0	0	0	0	1	0	0	999	0	0	0	0	0	0	0	0	0	0	0	0
585	25	1	2	2		1	2	4	3	3	1	0	1	2	3	1	1	1	0	3	4	1	1	1	1	1	3	1	1	0	0	0	0	0	0	0	999	0	0	0	0	0	0	0	0	0	0	0	0
586	32.5	1	2	2		1	2	23	2	4	5	0	5	2	1	1	1	7	0	2	1	1	1	1	1	0	3	1	0	0	0	0	0	0	0	0	999	0	0	0	0	0	0	0	0	0	0	0	0
587	40.5	1	2	2		1	2	10	2	3	5	1	5	2	1	4	2	7	0	5	4	2	2	1	3	1	3	1	0	0	0	0	0	0	0	0	999	0	0	0	0	0	0	0	0	0	0	0	0
588	44.2	1	2	2		2	2	23	2	3	7	0	5	2	1	4	2	1	0	6	3	2	2	1	1	1	2	2	1	1	0	0	0	1	0	1	1	0	0	0	0	0	0	0	0	0	0	0	0
589	59	1	2	2		1	3	23	2	1	6	0	3	1	3	2	2	7	0	3	5	1	1	1	3	1	1	1	0	1	0	0	1	0	0	0	999	0	0	0	0	0	0	0	0	0	0	0	0
590	39.2	1	2	2		1	2	10	2	2	1	0	5	2	1	4	2	1	0	5	5	1	1	1	1	1	3	1	0	0	0	0	0	1	0	0	999	0	0	0	0	0	0	0	0	0	0	0	0
591	34.8	1	2	2		2	2	21	5	4	5	0	5	2	1	1	1	7	0	3	4	1	1	2	1	1	3	1	1	0	0	0	0	0	0	0	999	0	0	0	0	0	0	0	0	0	0	0	0
592	21.1	1	2	2		1	2	23	2	3	1	1	5	2	3	6	999	7	0	2	3	1	1	3	1	1	1	1	1	0	0	0	0	0	0	0	999	0	0	0	0	0	0	0	0	0	0	0	0
593	27.7	1	2	2		2	2	27	2	3	6	0	5	2	3	1	1	7	0	2	3	1	1	3	1	1	1	1	0	0	0	0	0	0	0	0	999	0	0	0	0	0	0	0	0	0	0	0	0
594	27.9	1	2	2		2	2	4	2	2	6	0	1	1	1	2	2	1	0	7	8	1	1	5	1	1	2	1	0	0	0	0	0	0	0	0	999	0	0	0	0	0	0	0	0	0	0	0	0
595	24.3	1	2	2		2	2	23	2	2	6	0	5	2	1	1	1	1	0	3	4	1	999	1	1	1	2	1	0	0	0	0	0	0	0	0	999	0	0	0	0	0	0	0	0	0	0	0	0
596	38.9	1	2	2		2	3	28	2	3	6	0	5	1	8	2	1	1	0	5	3	1	1	3	999	1	1	1	0	0	0	0	0	0	0	1	1	0	0	0	0	0	0	0	0	0	0	0	0
597	80	1	2	2		1	3	28	2	0	8	0	1	3	3	4	2	1	0	6	2	1	1	3	5	1	2	1	0	0	0	1	1	0	0	0	999	0	0	0	0	0	0	0	0	0	0	0	0
598	58	1	2	2		1	2	23	3	3	7	0	5	4	1	3	1	7	0	2	3	1	1	1	1	1	2	1	0	0	0	0	0	0	0	1	0	0	0	0	0	0	0	0	0	0	0	0	0
599	35.3	1	2	2		1	1	23	4	4	7	0	5	1	1	2	1	1	0	3	4	1	1	2	1	1	2	1	0	0	0	1	0	0	0	0	999	0	0	0	0	0	0	0	0	0	0	0	0
600	23.2	1	2	2		2	2	28	2	3	5	0	5	1	1	6	999	7	0	3	10	999	3	999	1	1	2	1	0	0	0	0	1	0	1	0	999	0	0	0	0	0	0	0	0	0	0	0	0
601	43.7	1	2	2		1	4	23	2	1	5	1	2	2	1	4	2	7	0	9	7	1	1	1	1	1	1	1	0	0	0	0	1	0	0	1	0	0	0	0	0	0	0	0	0	0	0	0	0
602	22.7	1	2	2		1	1	23	999	3	6	1	5	1	3	1	1	5	0	3	5	1	1	1	1	1	2	1	0	0	0	0	1	0	0	0	999	0	0	0	0	0	0	0	0	0	0	0	0
603	36.2	1	2	2		1	2	4	1	3	6	1	5	2	1	4	2	1	0	3	4	1	2	1	1	1	2	1	0	0	0	0	0	0	0	1	1	0	0	0	0	0	0	0	0	0	0	0	0
605	27.1	1	2	2		2	2	23	3	3	6	1	5	1	1	1	1	1	0	3	4	1	1	1	1	1	5	1	0	0	0	0	0	0	0	0	999	0	0	0	0	0	0	0	0	0	0	0	0
606	24.5	1	2	2		1	1	23	5	3	6	0	5	1	4	2	2	1	0	7	8	1	1	1	1	1	1	1	0	0	0	0	0	0	0	0	999	0	0	0	0	0	0	0	0	0	0	0	0
607	22.8	1	2	2		1	3	10	999	2	1	1	1	1	1	3	2	1	0	5	5	1	1	5	1	1	2	1	0	0	0	0	0	0	0	0	999	0	0	0	0	0	0	0	0	0	0	0	0
608	27.6	1	2	2		2	3	23	4	3	6	1	5	2	4	1	999	1	0	3	3	1	1	3	1	1	2	1	0	0	0	0	0	0	0	0	999	0	0	0	0	0	0	0	0	0	0	0	0
609	35.9	1	2	2		1	2	23	2	3	6	1	1	1	1	3	2	7	0	4	4	1	1	1	1	1	1	1	0	0	0	0	1	0	0	0	999	0	0	0	0	0	0	0	0	0	0	0	0
610	39.4	1	2	2		2	2	23	2	1	3	0	5	2	1	2	1	7	0	4	5	1	1	1	1	1	1	1	0	0	0	0	0	0	0	0	999	0	0	0	0	0	0	0	0	0	0	0	0
612	39.7	1	2	2		2	3	17	4	1	8	0	1	2	3	6	999	7	0	2	4	1	1	3	1	1	1	1	1	0	1	0	0	999	0	0	999	0	0	0	0	0	0	0	0	0	0	0	0
613	31.6	1	2	2		1	1	23	4	4	7	0	5	2	1	2	1	1	0	4	6	1	1	1	1	1	1	1	0	0	0	0	0	0	0	0	999	0	0	0	0	0	0	0	0	0	0	0	0
614	19.7	1	2	2		1	2	14	2	3	1	1	1	2	1	1	1	1	0	4	6	1	1	1	1	1	3	1	0	0	0	0	0	0	0	0	999	0	0	0	0	0	0	0	0	0	0	0	0
616	18.1	1	2	2		1	2	23	2	1	5	0	5	1	4	2	2	1	0	4	5	1	2	1	6	1	1	4	0	0	0	1	1	0	0	0	999	0	0	0	0	0	0	0	0	0	0	0	0
617	20.8	1	2	2		1	2	23	2	3	1	0	5	1	3	5	999	7	0	2	5	1	1	1	1	1	1	1	0	0	0	1	0	0	0	0	999	0	0	0	0	0	0	0	0	0	0	0	0
618	41.8	1	2	2		1	2	22	2	3	5	0	2	1	3	4	2	7	0	5	5	1	1	1	1	1	1	1	999	0	0	0	0	0	0	0	999	0	0	0	0	0	0	0	0	0	0	0	0
619	43.6	1	2	2		1	5	23	2	0	6	1	3	2	4	4	1	7	0	8	4	1	1	1	1	1	1	1	1	1	0	0	0	0	0	0	999	0	0	0	0	0	0	0	0	0	0	0	0
620	33.6	1	2	2		2	1	20	3	3	3	0	5	2	3	2	2	1	0	4	2	1	1	1	1	1	1	1	0	0	0	0	0	0	0	1	1	0	0	0	0	0	0	0	0	0	0	0	0
621	22.8	1	2	2		1	3	28	2	3	5	1	5	1	1	6	999	7	0	6	2	1	1	3	1	1	999	1	0	0	0	0	1	0	0	0	999	0	0	0	0	0	0	0	0	0	0	0	0
622	24.6	1	2	2		1	5	23	3	3	1	0	1	1	1	2	1	1	0	10	6	1	2	1	1	1	999	1	0	1	0	0	1	0	0	0	999	0	0	0	0	0	0	0	0	0	0	0	0
623	22.4	1	2	2		2	2	23	2	2	5	0	2	2	3	1	1	5	0	10	5	1	1	1	1	1	1	1	0	0	0	0	1	0	0	0	999	0	0	0	0	0	0	0	0	0	0	0	0
624	34.7	1	2	2		1	2	4	2	1	1	0	3	2	1	3	1	7	0	6	6	1	1	3	1	1	1	1	0	0	0	0	0	0	0	0	999	0	0	0	0	0	0	0	0	0	0	0	0
625	45.8	1	2	2		2	2	10	3	1	6	0	5	2	1	2	1	7	0	3	4	1	1	1	1	1	1	1	0	0	0	0	1	0	0	1	1	0	0	0	0	0	0	0	0	0	0	0	0
626	49.2	1	2	2		1	2	23	2	1	6	0	5	1	1	3	2	7	0	2	4	2	1	1	1	1	2	1	0	0	0	0	0	0	0	0	999	0	0	0	0	0	0	0	0	0	0	0	0
627	20.9	1	2	2		1	2	23	2	3	8	0	1	4	1	6	999	7	0	2	4	1	1	3	1	1	2	1	0	0	0	0	0	0	0	0	999	0	0	0	0	0	0	0	0	0	0	0	0
628	19.9	1	2	2		2	2	28	2	1	3	0	5	1	3	6	999	1	0	6	4	1	1	3	1	1	2	1	0	0	0	0	0	0	0	0	999	0	0	0	0	0	0	0	0	0	0	0	0
629	64.9	1	2	2		1	2	23	999	1	8	0	5	2	1	4	2	7	0	2	5	1	1	1	1	1	2	1	0	0	0	0	0	0	0	0	999	0	0	0	0	0	0	0	0	0	0	0	0
630	30.8	1	2	2		1	2	14	3	3	6	0	2	2	1	1	1	1	0	3	4	1	2	1	1	1	2	1	0	0	0	0	0	0	1	0	999	0	0	0	0	0	0	0	0	0	0	0	0
632	32.1	1	2	2		2	2	28	999	3	6	0	5	1	1	2	1	1	0	4	3	2	1	5	1	1	2	1	0	0	0	0	1	0	0	0	999	0	0	0	0	0	0	0	0	0	0	0	0
633	30.1	1	2	2		1	2	23	4	4	7	0	5	2	3	6	999	7	0	4	6	1	1	1	1	1	2	1	0	0	0	0	0	0	0	0	999	0	0	0	0	0	0	0	0	0	0	0	0
634	33.6	1	2	2		2	2	10	999	2	6	0	5	2	1	6	999	1	0	4	8	1	1	1	1	1	2	1	0	0	0	0	0	0	0	0	999	0	0	0	0	0	0	0	0	0	0	0	0
635	43.4	1	2	2		2	2	28	2	4	1	1	5	2	1	3	1	1	0	18	4	1	2	3	1	1	2	1	0	0	0	0	1	0	0	0	999	0	0	0	0	0	0	0	0	0	0	0	0
636	22.8	1	2	2		2	2	23	3	3	6	0	2	1	1	6	999	7	0	3	4	1	1	1	1	1	1	1	0	1	0	0	0	0	0	0	999	0	0	0	0	0	0	0	0	0	0	0	0
637	44.3	1	2	2		1	3	4	5	2	1	0	5	2	3	3	1	1	0	6	7	1	1	1	1	1	2	1	0	0	0	0	0	1	0	0	999	0	0	0	0	0	0	0	0	0	0	0	0
638	30.1	1	2	2		1	2	23	4	3	1	0	5	1	5	2	1	1	0	3	5	1	1	5	1	1	1	1	0	0	0	0	1	0	0	0	999	0	0	0	0	0	0	0	0	0	0	0	0
639	29.8	1	2	2		1	3	23	999	3	6	1	3	2	3	4	1	1	0	6	5	1	1	2	1	1	2	1	1	0	0	0	0	0	0	0	999	0	0	0	0	0	0	0	0	0	0	0	0
640	45.7	1	2	2		1	3	23	2	3	6	0	1	2	4	4	2	7	0	6	4	1	2	1	1	1	2	1	0	1	0	0	0	0	0	0	999	0	0	0	0	0	0	0	0	0	0	0	0
642	56.3	1	2	2		1	2	10	2	3	5	1	1	1	4	3	1	7	0	2	3	1	1	1	1	1	3	1	0	0	0	1	1	0	0	1	1	0	0	0	0	0	0	0	0	0	0	0	0
644	20.7	1	2	2		1	2	23	3	3	9	0	1	1	4	6	999	1	0	5	5	1	1	1	1	1	3	1	0	0	0	0	1	1	0	0	999	0	0	0	0	0	0	0	0	0	0	0	0
645	23.4	1	2	2		1	2	23	4	3	7	0	5	2	1	6	999	7	0	2	5	1	1	2	1	1	1	1	0	1	0	0	0	0	0	0	999	0	0	0	0	0	0	0	0	0	0	0	0
646	37	1	2	2		1	2	23	2	2	1	0	1	2	1	4	1	1	0	11	5	1	1	1	1	1	1	1	0	0	0	0	0	0	0	0	999	0	0	0	0	0	0	0	0	0	0	0	0
647	24.6	1	2	2		1	2	10	2	3	1	0	1	1	1	6	999	7	0	2	3	1	1	3	1	1	3	1	0	0	0	0	1	0	0	0	999	0	0	0	0	0	0	0	0	0	0	0	0
648	47.9	1	2	2		1	2	23	3	4	7	0	5	1	1	1	1	7	0	3	5	1	1	1	1	1	1	1	0	0	0	0	1	0	0	0	999	0	0	0	0	0	0	0	0	0	0	0	0
649	30.6	1	2	2		2	2	23	3	3	6	0	2	2	1	4	2	1	0	10	2	1	1	1	1	1	1	1	0	0	0	0	1	0	0	0	999	0	0	0	0	0	0	0	0	0	0	0	0
650	62	1	2	2		2	2	8	3	1	6	0	5	2	1	4	2	7	0	2	3	1	1	1	1	1	1	1	1	1	0	0	0	0	0	0	999	0	0	0	0	0	0	0	0	0	0	0	0
651	53.2	1	2	2		1	2	4	3	3	1	0	2	2	1	4	1	1	0	5	6	1	2	1	1	1	1	1	0	0	0	0	0	0	0	1	1	0	0	0	0	0	0	0	0	0	0	0	0
653	45.8	1	2	2		1	2	10	1	3	1	1	5	1	1	2	2	1	0	3	2	1	2	1	1	1	3	1	1	0	0	0	0	0	0	0	999	0	0	0	0	0	0	0	0	0	0	0	0
654	39.5	1	2	2		1	2	10	2	3	5	0	2	2	3	4	2	6	0	7	5	1	1	1	1	1	1	1	0	0	0	0	1	0	0	0	999	0	0	0	0	0	0	0	0	0	0	0	0
655	41.6	1	2	2		1	2	10	1	2	1	0	1	1	1	4	2	7	0	4	5	1	1	1	1	1	3	1	0	0	0	0	0	0	0	0	999	0	0	0	0	0	0	0	0	0	0	0	0
656	43.4	1	2	2		1	1	23	2	3	1	1	1	2	3	3	2	1	0	4	5	2	2	1	1	1	3	1	1	0	0	0	0	0	0	0	999	0	0	0	0	0	0	0	0	0	0	0	0
657	35.8	1	2	2		1	2	14	999	3	9	0	2	3	1	6	999	1	0	8	6	1	1	1	1	1	1	1	0	0	0	0	0	0	0	0	999	0	0	0	0	0	0	0	0	0	0	0	0
658	25.1	1	2	2		1	2	23	999	2	1	1	5	4	3	3	2	1	0	6	7	1	1	1	1	1	2	1	0	0	0	0	1	0	0	0	999	0	0	0	0	0	0	0	0	0	0	0	0
659	32.7	1	2	2		2	2	4	4	3	6	0	5	2	3	2	1	1	0	4	6	1	1	1	1	1	2	1	0	0	1	0	0	0	0	0	999	0	0	0	0	0	0	0	0	0	0	0	0
660	69.5	1	2	2		1	5	28	2	4	1	0	5	4	1	2	2	1	0	4	5	1	1	1	1	1	2	1	0	1	0	1	0	1	0	0	999	0	0	0	0	0	0	0	0	0	0	0	0
661	33.9	1	2	2		1	2	23	2	3	1	1	1	2	1	2	2	7	1	7	8	1	1	1	1	1	2	1	0	0	0	1	0	1	0	1	1	0	0	0	0	0	0	0	0	0	0	0	0
663	44.8	1	2	2		1	4	10	999	1	6	1	2	1	2	3	2	1	0	3	4	1	1	1	1	1	1	1	0	0	0	1	1	1	0	1	1	0	0	0	0	0	0	0	0	0	0	0	0
664	35.6	1	2	2		2	2	14	2	3	6	0	5	2	5	2	2	1	0	4	4	1	1	5	1	1	2	1	0	0	0	0	1	0	0	0	999	0	0	0	0	0	0	0	0	0	0	0	0
665	44.9	1	2	2		2	2	28	2	2	6	1	1	1	1	2	1	7	0	3	4	1	1	3	1	1	1	1	0	0	0	0	1	0	0	0	999	0	0	0	0	0	0	0	0	0	0	0	0
666	33	1	2	2		1	2	22	2	3	6	0	5	2	1	6	999	7	0	2	5	1	1	1	1	1	2	1	1	0	0	0	0	0	0	0	999	0	0	0	0	0	0	0	0	0	0	0	0
670	33.6	1	2	2		1	2	23	2	2	1	1	5	4	3	1	1	1	0	2	4	1	1	1	1	1	1	1	0	0	0	0	0	0	0	0	999	0	0	0	0	0	0	0	0	0	0	0	0
671	42.8	1	2	2		1	3	10	2	1	1	1	5	1	1	3	1	1	0	4	4	1	1	1	1	1	1	1	1	0	0	0	0	1	0	0	999	0	0	0	0	0	0	0	0	0	0	0	0
672	40.2	1	2	2		1	2	23	2	3	1	1	5	2	1	3	1	7	0	3	5	1	1	1	1	1	3	1	1	0	0	0	1	0	0	0	999	0	0	0	0	0	0	0	0	0	0	0	0
673	40.7	1	2	2		2	2	23	2	3	1	0	5	2	1	4	2	1	0	5	5	1	1	1	1	1	3	1	0	0	0	0	1	1	0	0	999	0	0	0	0	0	0	0	0	0	0	0	0
674	33.6	1	2	2		1	2	28	2	3	1	0	1	2	3	4	2	1	0	8	2	1	1	3	1	1	3	1	0	0	0	0	1	0	0	0	999	0	0	0	0	0	0	0	0	0	0	0	0
675	42.2	1	2	2		1	2	10	3	2	1	0	5	2	1	4	1	1	0	5	4	1	2	1	1	1	1	1	1	0	0	0	0	0	0	0	999	0	0	0	0	0	0	0	0	0	0	0	0
677	28.7	1	2	2		1	2	28	2	3	1	1	5	1	1	3	2	1	0	5	3	1	1	3	1	1	1	1	0	0	0	1	1	0	0	0	999	0	0	0	0	0	0	0	0	0	0	0	0
678	29.3	1	2	2		1	1	10	2	3	6	0	5	1	3	6	999	7	0	4	3	1	1	1	1	1	1	1	0	0	0	0	0	1	0	0	999	0	0	0	0	0	0	0	0	0	0	0	0
679	27.3	1	2	2		1	2	10	2	2	1	1	1	2	1	1	1	7	0	3	3	1	2	1	1	1	3	1	0	0	0	0	1	0	0	0	999	0	0	0	0	0	0	0	0	0	0	0	0
680	34.4	1	2	2		2	2	10	2	1	6	0	5	2	4	1	1	7	0	3	3	1	1	1	1	1	3	1	0	0	0	0	1	0	0	0	999	0	0	0	0	0	0	0	0	0	0	0	0
681	42.8	1	2	2		2	2	14	2	3	9	0	5	2	1	6	999	7	0	2	3	1	1	5	1	1	3	1	0	0	0	0	0	0	0	0	999	0	0	0	0	0	0	0	0	0	0	0	0
682	48.1	1	2	2		1	5	23	2	3	3	1	2	2	1	4	1	1	0	6	5	1	1	1	1	1	3	1	0	1	0	1	0	0	0	1	1	0	0	0	0	0	0	0	0	0	0	0	0
684	32.8	1	2	2		2	2	28	2	1	3	0	5	1	1	6	999	7	0	11	8	1	1	3	1	1	2	1	0	0	0	0	1	1	0	0	999	0	0	0	0	0	0	0	0	0	0	0	0
685	18.8	1	2	2		2	3	23	4	3	3	0	1	1	4	6	999	7	0	2	3	1	1	1	1	1	2	1	0	0	0	0	1	0	0	0	999	0	0	0	0	0	0	0	0	0	0	0	0
686	34.6	1	2	2		1	2	23	999	3	1	0	5	1	4	1	1	7	0	8	7	1	1	1	1	1	1	1	0	0	0	0	1	1	0	0	999	0	0	0	0	0	0	0	0	0	0	0	0
687	23.9	1	2	2		2	3	23	2	2	3	0	5	2	1	1	1	1	0	3	2	1	2	1	1	1	1	1	0	0	0	0	1	0	0	0	999	0	0	0	0	0	0	0	0	0	0	0	0
688	21.1	1	2	2		1	3	23	3	3	6	0	1	1	3	6	999	7	0	2	5	1	1	3	1	1	1	1	0	0	0	0	1	1	0	0	999	0	0	0	0	0	0	0	0	0	0	0	0
689	28.4	1	2	2		1	2	23	3	3	6	0	5	1	1	6	999	7	0	3	5	1	1	3	1	1	1	1	0	0	0	0	1	0	0	0	999	0	0	0	0	0	0	0	0	0	0	0	0
690	51.4	1	2	2		2	3	10	2	3	3	0	5	2	1	3	1	1	0	4	3	1	1	1	1	1	1	1	1	0	0	0	0	0	0	0	999	0	0	0	0	0	0	0	0	0	0	0	0
692	23.1	1	1	1		1	2	17	999	2	1	1	5	4	5	1	1	1	0	4	5	1	1	3	1	1	1	1	0	0	0	0	0	0	0	0	999	0	0	0	0	0	0	0	0	0	0	0	0
694	43.7	1	1	1		1	1	17	2	0	1	1	5	4	1	3	1	1	0	5	4	1	1	1	1	1	1	1	0	0	0	0	0	0	0	0	999	0	0	0	0	0	0	0	0	0	0	0	0
695	27.6	1	1	1		1	1	17	999	2	1	0	5	999	1	2	1	1	0	6	999	1	2	3	1	1	1	1	0	0	0	1	1	0	0	0	999	0	0	0	0	0	0	0	0	0	0	0	0
696	42.9	1	1	1		1	2	17	999	0	1	1	1	1	4	1	1	7	0	3	8	1	1	1	1	1	1	1	1	0	1	0	0	0	0	0	999	0	0	0	0	0	0	0	0	0	0	0	0
697	28.2	1	1	1		1	1	17	1	3	1	1	5	1	3	1	1	7	0	3	6	1	1	3	1	1	1	1	0	1	1	1	0	0	1	0	999	0	0	0	0	0	0	0	0	0	0	0	0
699	24	1	1	1		1	1	17	3	3	6	0	5	2	1	1	1	1	0	3	5	1	1	2	1	1	1	1	0	0	0	0	0	0	0	0	999	0	0	0	0	0	0	0	0	0	0	0	0
700	66.2	1	1	1		1	3	17	2	1	8	0	5	3	1	4	1	7	0	4	7	1	1	1	1	1	4	1	0	0	0	0	1	0	0	1	0	0	0	0	0	0	0	0	0	0	0	0	0
702	28.2	1	1	1		1	2	25	1	1	1	1	5	1	3	2	2	1	0	4	3	1	1	5	1	1	1	1	0	0	0	1	1	0	0	0	999	0	0	0	0	0	0	0	0	0	0	0	0
704	18.5	1	1	1		1	3	17	2	0	1	1	1	1	4	2	2	1	0	4	4	1	1	1	1	1	1	1	0	0	0	0	999	0	999	0	999	0	0	0	0	0	0	0	0	0	0	0	0
706	39.4	1	1	1		1	2	5	4	3	6	0	5	2	1	2	1	1	0	4	5	1	1	1	1	1	1	1	0	0	0	0	0	1	999	0	999	0	0	0	0	0	0	0	0	0	0	0	0
707	28.4	1	1	1		1	1	17	2	2	1	0	5	1	3	3	1	1	0	4	4	1	1	3	1	1	1	1	0	0	0	1	0	0	0	0	999	0	0	0	0	0	0	0	0	0	0	0	0
709	62.2	1	1	1		1	2	17	2	2	4	1	5	4	1	3	1	999	0	6	6	1	999	1	1	999	1	1	1	999	0	0	0	1	0	1	1	0	0	0	0	0	0	0	0	0	0	0	0
711	57.1	1	1	1		1	2	17	4	2	1	0	1	2	1	2	1	7	0	2	5	1	1	3	1	1	1	1	0	0	0	0	0	0	0	0	999	0	0	0	0	0	0	0	0	0	0	0	0
713	60.7	1	1	1		1	2	17	2	1	1	1	5	2	1	3	1	1	0	3	3	1	2	1	1	1	1	1	0	0	0	0	0	1	0	0	999	0	0	0	0	0	0	0	0	0	0	0	0
714	34.4	1	1	1		1	2	17	2	3	1	1	1	2	1	2	1	1	0	4	6	1	1	3	1	1	1	1	0	0	0	0	0	0	999	0	999	0	0	0	0	0	0	0	0	0	0	0	0
721	35.6	1	1	1		1	1	17	2	2	1	1	5	2	3	1	1	1	0	2	4	1	1	999	1	1	1	1	0	999	0	0	0	0	0	0	999	0	0	0	0	0	0	0	0	0	0	0	0
722	26	1	1	1		2	1	17	3	3	3	1	5	1	1	6	999	1	0	4	6	1	1	3	1	1	1	1	1	0	0	0	0	0	999	0	999	0	0	0	0	0	0	0	0	0	0	0	0
724	50.7	1	1	1		999	999	999	999	999	999	999	999	999	999	999	999	999	999	999	999	999	999	999	999	999	999	999	999	999	999	999	999	999	999	999	999	0	0	0	0	0	0	0	0	0	0	0	0
725	32.9	1	1	1		1	2	17	2	1	5	1	5	2	1	1	1	1	0	3	5	1	2	1	1	1	1	1	0	0	0	0	1	1	0	0	999	0	0	0	0	0	0	0	0	0	0	0	0
726	29.9	1	1	1		1	1	17	1	3	1	1	5	1	1	2	1	1	0	3	2	1	2	3	1	1	1	1	0	0	0	0	0	0	0	0	999	0	0	0	0	0	0	0	0	0	0	0	0
727	57.7	1	1	1		1	2	15	2	1	8	0	5	2	3	2	1	1	0	3	6	1	1	1	1	1	1	1	0	0	1	0	1	0	0	1	1	0	0	0	0	0	0	0	0	0	0	0	0
728	28.3	1	1	1		1	2	17	1	1	1	1	5	1	3	4	1	1	0	3	4	1	2	1	1	1	1	1	0	0	0	1	0	0	1	0	999	0	0	0	0	0	0	0	0	0	0	0	0
729	61.7	1	1	1		1	2	17	2	0	8	999	5	2	1	2	1	7	0	2	6	1	1	1	1	1	1	1	0	0	0	0	0	0	1	1	1	0	0	0	0	0	0	0	0	0	0	0	0
730	32.1	1	1	1		1	3	18	2	3	1	1	5	1	1	2	1	1	0	4	5	1	1	3	1	1	999	1	0	999	0	0	0	0	0	0	999	0	0	0	0	0	0	0	0	0	0	0	0
731	38.3	1	1	1		1	2	25	2	3	1	1	1	2	1	3	1	1	1	4	5	1	999	1	1	1	1	1	0	0	0	0	0	0	999	0	999	0	0	0	0	0	0	0	0	0	0	0	0
732	28.9	1	1	1		1	2	17	1	3	1	1	5	1	1	1	1	1	0	2	3	1	1	3	1	1	1	1	0	0	0	1	0	0	0	0	999	0	0	0	0	0	0	0	0	0	0	0	0
733	77	1	1	1		2	4	17	2	0	8	0	5	4	3	4	1	7	0	2	7	3	1	1	1	1	1	1	0	0	1	0	0	0	0	1	1	0	0	0	0	0	0	0	0	0	0	0	0
734	34.9	1	1	1		1	2	17	2	3	1	1	5	2	3	2	2	7	0	3	6	1	1	3	1	1	2	1	1	0	1	0	1	0	0	0	999	0	0	0	0	0	0	0	0	0	0	0	0
736	87.2	1	1	1		2	1	17	3	0	8	0	5	3	4	4	1	1	1	4	2	1	1	1	1	1	1	1	1	0	0	0	0	1	0	0	999	0	0	0	0	0	0	0	0	0	0	0	0
738	22.1	1	1	1		1	2	17	2	3	9	0	5	1	1	6	999	1	0	7	5	1	1	1	1	1	1	1	0	0	0	0	0	0	0	0	999	0	0	0	0	0	0	0	0	0	0	0	0
740	71.8	1	1	1		2	1	17	2	0	8	0	1	3	1	4	1	1	0	5	8	1	2	1	1	1	5	1	0	0	0	0	0	1	0	0	999	0	0	0	0	0	0	0	0	0	0	0	0
741	20	1	1	1		1	2	17	3	3	6	0	5	1	1	5	999	7	0	2	4	1	1	3	1	1	1	1	0	0	0	1	0	0	0	0	999	0	0	0	0	0	0	0	0	0	0	0	0
742	32.3	1	1	1		1	2	17	2	3	1	1	1	2	1	5	999	7	0	2	5	1	2	1	1	1	1	1	0	0	0	1	0	0	0	0	999	0	0	0	0	0	0	0	0	0	0	0	0
743	23.9	1	1	1		1	5	17	1	3	1	1	5	1	1	1	2	1	0	3	3	1	1	3	1	1	1	1	0	1	0	1	1	0	0	0	999	0	0	0	0	0	0	0	0	0	0	0	0
744	20.9	1	1	1		1	5	7	8	0	1	1	5	2	3	6	999	7	0	2	3	2	1	3	1	1	1	1	0	0	0	0	0	0	0	0	999	0	0	0	0	0	0	0	0	0	0	0	0
746	51.5	1	1	1		2	1	17	2	0	9	0	1	4	1	2	1	7	0	3	5	1	1	2	1	0	3	1	0	0	0	0	1	1	0	1	0	0	0	0	0	0	0	0	0	0	0	0	0
747	49.3	1	1	1		2	2	17	3	3	8	0	5	2	1	2	1	7	0	2	7	1	1	1	1	1	1	1	1	0	1	0	0	0	0	0	999	0	0	0	0	0	0	0	0	0	0	0	0
748	28.3	1	1	1		1	2	17	2	2	1	1	5	2	1	2	2	1	0	4	5	1	2	1	1	1	2	1	1	0	0	1	0	0	0	0	999	0	0	0	0	0	0	0	0	0	0	0	0
749	18.6	1	1	1		1	5	17	2	3	1	0	1	1	1	6	999	7	0	9	2	1	1	3	6	1	6	1	0	0	0	0	0	0	0	0	999	0	0	0	0	0	0	0	0	0	0	0	0
752	36.3	1	1	1		2	2	2	2	3	6	0	5	2	1	1	1	1	999	3	5	1	2	1	1	0	1	1	0	999	1	0	0	0	0	0	999	0	0	0	0	0	0	0	0	0	0	0	0
755	56.7	1	1	1		1	2	17	2	2	8	0	5	4	4	2	1	7	0	1	5	1	1	1	1	1	1	1	1	0	0	0	0	0	0	1	1	0	0	0	0	0	0	0	0	0	0	0	0
758	19.9	1	1	1		1	3	17	2	2	1	1	5	1	3	1	1	7	0	1	1	1	1	3	1	1	1	1	0	0	0	1	0	0	0	0	999	0	0	0	0	0	0	0	0	0	0	0	0
761	60.4	1	1	1		1	2	17	2	0	8	1	5	3	1	1	1	7	1	3	3	1	3	1	1	1	1	1	0	1	1	0	1	0	0	1	1	0	0	0	0	0	0	0	0	0	0	0	0
762	20.2	1	1	1		1	1	17	2	3	1	0	2	1	1	6	999	7	0	4	6	1	1	1	1	1	1	1	1	0	0	0	0	0	0	0	999	0	0	0	0	0	0	0	0	0	0	0	0
764	32.6	1	1	1		1	2	15	2	0	5	1	5	4	1	1	2	1	0	2	2	3	3	3	1	0	1	1	0	0	0	0	1	0	0	1	1	0	0	0	0	0	0	0	0	0	0	0	0
768	50.3	1	1	1		1	2	17	2	1	1	0	1	2	1	2	2	7	0	4	8	1	1	3	1	1	1	1	0	999	0	0	0	0	0	1	1	0	0	0	0	0	0	0	0	0	0	0	0
770	33.1	1	1	1		1	2	17	2	3	1	1	5	4	1	2	1	1	0	3	5	1	1	1	1	1	1	1	0	0	0	0	0	0	0	0	999	0	0	0	0	0	0	0	0	0	0	0	0
771	27.9	1	1	1		1	2	17	1	1	1	1	5	1	1	3	1	1	0	4	3	3	1	3	1	1	1	1	0	0	0	0	0	0	0	1	1	0	0	0	0	0	0	0	0	0	0	0	0
772	21.5	1	1	1		1	2	17	2	3	6	0	5	1	1	5	999	7	0	1	5	1	1	3	1	1	1	1	0	0	0	1	0	0	0	0	999	0	0	0	0	0	0	0	0	0	0	0	0
774	22.2	1	1	1		1	2	17	2	0	1	0	1	2	1	1	1	1	0	3	4	1	1	3	1	1	1	1	0	0	0	0	1	0	0	0	999	0	0	0	0	0	0	0	0	0	0	0	0
775	23.2	1	1	1		2	2	17	2	1	6	0	5	2	1	3	2	1	0	4	2	1	2	3	1	1	1	1	0	0	0	0	0	0	0	0	999	0	0	0	0	0	0	0	0	0	0	0	0
776	56.8	1	1	1		1	1	17	2	1	1	1	1	1	1	1	1	7	0	2	7	1	1	5	1	1	1	1	0	0	0	0	0	0	0	0	999	0	0	0	0	0	0	0	0	0	0	0	0
777	54.2	1	1	1		2	3	17	1	0	1	1	5	4	1	3	2	7	0	1	3	1	1	1	1	1	1	1	0	0	0	1	1	0	0	1	0	0	0	0	0	0	0	0	0	0	0	0	0
778	65.6	1	1	1		2	1	25	3	1	3	0	5	2	1	3	1	7	0	2	6	1	1	1	1	1	1	1	0	0	0	0	0	0	0	1	1	0	0	0	0	0	0	0	0	0	0	0	0
779	44.6	1	1	1		1	2	17	2	3	1	1	5	2	1	2	2	7	0	3	5	1	1	1	1	1	1	1	0	0	0	0	0	0	0	1	1	0	0	0	0	0	0	0	0	0	0	0	0
780	26.9	1	1	1		2	1	17	4	3	3	0	1	1	1	6	999	7	0	3	7	1	1	3	1	1	1	1	0	0	1	0	1	0	0	0	999	0	0	0	0	0	0	0	0	0	0	0	0
781	47.6	1	1	1		2	2	17	3	1	3	0	1	1	1	4	2	1	0	5	6	1	1	1	1	1	1	1	0	0	0	0	0	0	1	1	1	0	0	0	0	0	0	0	0	0	0	0	0
782	70.4	1	1	1		1	3	17	3	1	1	0	5	3	1	4	1	7	999	3	7	1	1	1	1	1	1	1	0	0	0	0	0	1	0	1	1	0	0	0	0	0	0	0	0	0	0	0	0
783	27.7	1	1	1		1	2	17	1	2	1	1	5	1	1	2	1	1	0	4	3	1	1	3	1	1	1	1	0	0	0	0	0	1	0	0	999	0	0	0	0	0	0	0	0	0	0	0	0
785	45.8	1	1	1		1	4	17	1	3	3	1	5	1	3	2	1	7	0	2	4	1	1	5	1	1	1	1	0	0	0	0	0	1	0	1	1	0	0	0	0	0	0	0	0	0	0	0	0
788	39.7	1	1	1		1	2	17	1	0	1	1	1	2	1	2	1	7	0	4	5	1	1	3	1	1	1	1	0	0	0	0	0	0	1	1	1	0	0	0	0	0	0	0	0	0	0	0	0
789	25.2	1	1	1		1	2	17	1	3	1	1	5	1	1	2	2	1	0	2	5	1	1	3	1	1	1	1	0	0	0	1	0	0	0	0	999	0	0	0	0	0	0	0	0	0	0	0	0
790	18.6	1	1	1		1	3	17	2	3	9	1	5	1	1	6	999	1	0	5	3	1	2	1	1	1	999	1	0	1	0	0	1	0	0	0	999	0	0	0	0	0	0	0	0	0	0	0	0
791	60.3	1	1	1		1	2	17	1	3	1	1	5	1	8	1	2	7	0	4	6	1	1	1	1	1	1	1	0	0	0	0	0	0	0	0	999	0	0	0	0	0	0	0	0	0	0	0	0
793	47.3	1	1	1		999	1	17	3	2	8	0	5	2	1	3	3	7	0	5	6	1	1	1	1	0	1	1	0	0	0	0	0	0	0	0	999	0	0	0	0	0	0	0	0	0	0	0	0
794	60.6	1	1	1		2	2	17	2	0	3	0	5	2	1	2	1	7	0	4	7	1	1	1	1	1	1	1	0	0	0	0	0	0	0	1	1	0	0	0	0	0	0	0	0	0	0	0	0
795	48.4	1	1	1		2	2	17	3	4	8	0	5	1	3	6	999	7	0	2	8	1	1	3	1	1	1	1	0	0	0	0	0	0	0	0	999	0	0	0	0	0	0	0	0	0	0	0	0
796	49.4	1	1	1		1	2	17	3	3	3	0	1	4	1	1	1	7	0	2	8	1	1	1	1	1	1	1	1	0	0	0	0	1	0	1	1	0	0	0	0	0	0	0	0	0	0	0	0
797	62	1	1	1		1	4	17	2	2	8	0	5	3	1	3	1	7	0	4	8	2	1	1	1	1	1	1	0	0	0	0	0	0	1	0	999	0	0	0	0	0	0	0	0	0	0	0	0
798	35.1	1	1	1		1	2	17	2	3	4	0	1	2	1	2	1	1	0	4	3	1	1	1	1	1	1	1	0	0	0	0	0	1	0	1	1	0	0	0	0	0	0	0	0	0	0	0	0
799	33.1	1	1	1		1	1	17	2	2	1	1	5	4	1	1	1	1	0	2	6	1	1	3	1	1	1	1	0	0	1	0	0	0	0	0	999	0	0	0	0	0	0	0	0	0	0	0	0
800	31	1	1	1		1	2	17	2	0	3	1	5	1	1	4	1	1	0	6	1	1	2	1	1	1	1	1	0	0	0	0	0	0	0	1	1	0	0	0	0	0	0	0	0	0	0	0	0
801	36.2	1	1	1		1	3	17	2	0	1	1	5	2	1	3	1	1	0	5	5	1	1	3	1	1	1	1	0	0	0	0	0	0	0	0	999	0	0	0	0	0	0	0	0	0	0	0	0
804	36	1	1	1		1	2	17	2	2	3	1	5	1	1	2	1	1	0	1	5	1	1	3	1	1	1	1	0	0	0	0	0	0	0	1	1	0	0	0	0	0	0	0	0	0	0	0	0
807	31.1	1	1	1		1	1	25	2	3	1	1	5	2	3	4	2	1	0	5	5	1	1	1	1	1	1	1	0	0	0	0	0	1	0	0	999	0	0	0	0	0	0	0	0	0	0	0	0
808	69.6	1	1	1		1	2	17	2	1	8	0	5	2	1	4	1	7	0	2	5	1	1	3	1	1	1	1	1	0	0	0	0	0	0	1	1	0	0	0	0	0	0	0	0	0	0	0	0
809	32.5	1	1	1		1	2	17	2	2	1	0	5	3	1	1	1	1	0	10	5	1	1	3	1	1	1	1	0	0	0	0	1	0	0	1	1	0	0	0	0	0	0	0	0	0	0	0	0
811	40.1	1	1	1		1	1	17	1	1	9	0	5	1	1	6	999	1	0	2	6	1	1	1	1	1	1	1	0	0	1	0	0	0	0	0	999	0	0	0	0	0	0	0	0	0	0	0	0
812	44.2	1	1	1		1	3	17	2	1	1	1	5	2	1	2	1	7	0	4	6	1	1	1	1	1	999	1	0	0	0	0	0	0	0	1	1	0	0	0	0	0	0	0	0	0	0	0	0
813	55.6	1	1	1		1	2	17	2	4	8	0	5	2	1	1	1	7	0	2	6	1	1	1	1	1	1	1	0	0	1	0	1	0	0	1	1	0	0	0	0	0	0	0	0	0	0	0	0
814	59	1	1	1		1	2	17	2	0	1	0	5	1	3	3	2	7	0	3	1	1	2	1	1	999	1	1	0	999	0	0	1	0	999	0	999	0	0	0	0	0	0	0	0	0	0	0	0
815	25.4	1	1	1		1	1	17	1	2	1	1	5	1	1	1	1	1	0	2	6	1	2	3	1	1	1	1	0	1	0	0	0	0	0	0	999	0	0	0	0	0	0	0	0	0	0	0	0
816	22.8	1	1	1		1	2	17	2	3	6	0	5	1	1	2	1	7	0	5	6	999	1	1	1	1	999	1	0	0	0	1	1	0	0	0	999	0	0	0	0	0	0	0	0	0	0	0	0
817	62.2	1	1	1		2	1	17	2	0	1	1	5	2	1	3	1	7	0	7	5	1	1	1	1	1	1	1	0	0	0	0	1	0	0	0	999	0	0	0	0	0	0	0	0	0	0	0	0
818	21.8	1	1	1		2	1	17	2	3	5	0	5	2	3	6	999	7	0	2	6	1	1	3	1	1	1	1	0	0	0	0	0	0	0	0	999	0	0	0	0	0	0	0	0	0	0	0	0
819	52.7	1	1	1		2	3	17	2	1	8	0	1	3	1	2	1	7	0	2	5	1	1	1	1	1	1	1	0	0	0	0	0	0	0	0	999	0	0	0	0	0	0	0	0	0	0	0	0
820	19.8	1	1	1		1	2	17	2	3	5	0	1	1	3	5	999	7	0	4	6	1	2	1	1	1	1	1	0	0	1	1	0	0	0	0	999	0	0	0	0	0	0	0	0	0	0	0	0
821	20.6	1	1	1		2	2	25	2	2	6	0	5	2	4	1	1	1	0	2	6	1	1	3	1	1	1	1	0	0	0	1	1	0	0	0	999	0	0	0	0	0	0	0	0	0	0	0	0
822	87.4	1	1	1		2	1	26	2	0	8	0	5	3	1	4	1	7	0	5	8	1	1	1	1	1	1	1	0	0	0	0	0	1	0	1	0	0	0	0	0	0	0	0	0	0	0	0	0
823	45.5	1	1	1		1	1	17	1	2	1	1	5	2	1	2	1	7	0	5	6	1	1	5	1	1	1	1	0	1	0	0	0	0	0	0	999	0	0	0	0	0	0	0	0	0	0	0	0
824	30.4	1	1	1		2	1	17	4	4	4	0	1	1	1	6	999	7	0	1	6	1	1	3	1	1	1	1	0	0	0	0	0	0	0	0	999	0	0	0	0	0	0	0	0	0	0	0	0
825	48.6	1	1	1		1	1	17	2	0	1	1	1	1	1	6	999	7	0	2	5	1	1	1	1	1	1	1	0	0	0	0	0	0	0	0	999	0	0	0	0	0	0	0	0	0	0	0	0
826	54.2	1	1	1		2	1	17	1	1	1	1	5	1	1	6	999	7	0	3	6	1	1	1	1	0	1	1	0	0	0	0	0	0	0	0	999	0	0	0	0	0	0	0	0	0	0	0	0
827	61.5	1	1	1		1	1	17	3	3	6	0	5	3	1	1	1	7	0	3	10	1	1	3	1	1	1	1	1	1	0	1	0	0	0	1	1	0	0	0	0	0	0	0	0	0	0	0	0
828	51.6	1	1	1		1	4	17	3	2	1	1	5	2	3	1	1	7	0	3	5	1	1	1	1	1	1	1	0	0	0	0	0	0	0	0	999	0	0	0	0	0	0	0	0	0	0	0	0
829	62.7	1	1	1		2	1	17	2	3	4	0	1	3	1	3	2	7	0	3	9	1	1	1	1	1	1	1	1	0	0	0	0	0	0	1	1	0	0	0	0	0	0	0	0	0	0	0	0
830	52.1	1	1	1		1	3	17	2	2	1	1	5	1	1	2	2	1	0	2	4	1	1	3	1	1	1	1	0	0	0	0	0	0	0	0	999	0	0	0	0	0	0	0	0	0	0	0	0
831	34.1	1	1	1		1	2	17	1	0	1	0	5	2	3	4	2	1	0	6	4	1	1	5	1	1	1	1	0	0	0	1	0	1	0	1	1	0	0	0	0	0	0	0	0	0	0	0	0
832	48.4	1	1	1		2	1	7	3	2	4	0	1	4	3	2	1	7	0	5	5	1	1	2	1	1	1	1	0	0	0	0	0	0	0	0	999	0	0	0	0	0	0	0	0	0	0	0	0
833	53.5	1	1	1		1	1	17	999	3	4	1	1	2	1	3	1	7	0	2	14	1	1	2	1	1	1	1	0	0	0	0	0	0	0	0	999	0	0	0	0	0	0	0	0	0	0	0	0
834	30.9	1	1	1		2	3	6	3	3	4	0	5	2	1	2	1	1	0	4	8	1	1	2	1	1	1	1	0	0	0	0	0	0	0	0	999	0	0	0	0	0	0	0	0	0	0	0	0
836	30.5	1	1	1		1	2	15	2	2	1	1	5	1	8	2	3	1	0	4	4	1	1	3	1	999	1	1	0	0	0	0	0	0	0	0	999	0	0	0	0	0	0	0	0	0	0	0	0
838	49.9	1	1	1		1	1	17	2	1	5	1	5	3	1	2	1	7	0	2	4	1	2	1	1	1	1	1	0	0	0	0	0	0	0	0	999	0	0	0	0	0	0	0	0	0	0	0	0
839	70	1	1	1		1	1	17	2	1	8	0	5	3	1	4	2	7	0	1	4	1	2	1	1	1	1	1	0	0	0	0	0	0	0	1	1	0	0	0	0	0	0	0	0	0	0	0	0
843	21.8	1	1	1		1	1	17	2	2	1	1	5	1	4	3	1	1	0	3	4	1	1	3	1	1	1	1	0	0	0	1	0	0	0	0	999	0	0	0	0	0	0	0	0	0	0	0	0
845	43.1	1	1	1		1	999	17	1	0	1	1	5	1	3	3	2	7	0	2	4	1	1	3	1	1	1	1	0	0	0	0	0	0	0	1	1	0	0	0	0	0	0	0	0	0	0	0	0
848	20.8	1	7	8		1	2	13	2	3	1	0	2	1	3	5	999	7	0	3	6	1	1	1	1	0	1	1	0	0	0	1	1	0	0	0	999	0	0	0	0	0	0	0	0	0	0	0	0
849	38.9	1	7	8		1	2	9	8	3	3	1	5	1	1	2	999	7	0	3	4	1	1	2	1	1	1	1	0	0	0	0	0	0	0	0	999	0	0	0	0	0	0	0	0	0	0	0	0
850	45.6	1	7	8		1	3	13	2	3	5	1	2	2	1	2	999	1	0	4	5	1	1	1	1	0	1	1	0	0	0	0	1	999	0	0	999	0	0	0	0	0	0	0	0	0	0	0	0
851	52.4	1	7	8		1	2	9	2	3	9	0	3	1	3	2	1	7	0	2	4	1	1	1	1	1	1	1	0	0	0	0	1	0	0	0	999	0	0	0	0	0	0	0	0	0	0	0	0
853	47.6	1	7	7		1	1	13	2	3	3	0	1	3	1	1	1	7	0	6	7	1	1	1	1	0	1	1	0	0	0	0	1	0	0	0	999	0	0	0	0	0	0	0	0	0	0	0	0
854	29.6	1	7	7		1	1	25	5	4	1	0	5	2	1	2	1	1	0	3	9	1	1	1	1	0	1	1	0	0	1	1	1	0	0	0	999	0	0	0	0	0	0	0	0	0	0	0	0
855	18.8	1	7	7		1	3	13	3	3	3	1	5	1	4	6	999	7	0	4	9	1	1	1	1	1	1	1	0	0	0	0	0	0	0	0	999	0	0	0	0	0	0	0	0	0	0	0	0
857	37.1	1	7	7		1	1	25	999	4	6	0	5	2	1	1	1	1	0	3	7	1	1	1	1	0	1	2	1	0	1	0	0	0	0	0	999	0	0	0	0	0	0	0	0	0	0	0	0
858	56.8	1	7	8		2	1	13	3	3	1	0	5	4	1	2	1	7	0	1	5	1	1	3	1	1	1	1	0	0	0	0	0	0	0	0	999	0	0	0	0	0	0	0	0	0	0	0	0
859	29.2	1	7	8		1	2	13	3	3	6	0	1	1	1	6	999	7	0	4	5	1	1	1	1	1	1	1	0	0	0	0	0	1	0	0	999	0	0	0	0	0	0	0	0	0	0	0	0
860	51.6	1	7	8		1	1	13	2	3	1	0	1	4	3	2	2	7	0	2	5	1	1	1	1	1	1	1	1	0	1	0	1	0	0	0	999	0	0	0	0	0	0	0	0	0	0	0	0
861	46.6	1	7	7		1	2	9	3	3	3	0	1	1	1	2	2	7	0	3	6	1	1	2	1	1	1	1	0	0	0	0	0	0	0	0	999	0	0	0	0	0	0	0	0	0	0	0	0
862	34.2	1	7	7		1	2	13	1	3	9	1	2	4	1	2	1	1	0	3	4	1	1	3	1	1	1	1	1	0	0	0	0	1	0	0	999	0	0	0	0	0	0	0	0	0	0	0	0
863	51.8	1	7	7		1	2	13	2	0	1	0	1	2	3	4	1	7	0	2	7	1	1	1	1	1	1	1	0	0	0	0	0	1	0	1	1	0	0	0	0	0	0	0	0	0	0	0	0
864	37.6	1	7	7		1	3	13	5	4	6	0	5	1	1	6	999	7	0	3	10	1	1	3	1	1	1	1	0	0	1	0	1	1	0	0	999	0	0	0	0	0	0	0	0	0	0	0	0
865	51	1	7	7		1	2	13	4	3	9	1	3	4	1	2	1	7	0	2	5	1	1	3	1	1	1	1	0	0	1	0	0	1	0	0	999	0	0	0	0	0	0	0	0	0	0	0	0
866	43.3	1	7	7		1	1	27	4	4	6	0	5	2	1	2	1	7	0	4	6	1	1	2	1	1	1	1	0	0	0	0	0	0	0	0	999	0	0	0	0	0	0	0	0	0	0	0	0
867	44.9	1	7	7		2	3	13	3	3	6	0	5	4	1	1	1	7	0	1	4	1	1	3	1	1	1	1	0	0	0	0	0	0	0	0	999	0	0	0	0	0	0	0	0	0	0	0	0
868	26.7	1	7	7		2	2	13	4	3	6	0	2	4	3	1	1	7	0	5	5	1	1	1	1	1	1	1	0	0	0	0	1	0	0	0	999	0	0	0	0	0	0	0	0	0	0	0	0
869	32.8	1	7	7		2	2	13	2	3	3	0	5	2	3	6	999	7	0	2	4	1	1	3	1	1	1	1	0	0	0	0	1	1	0	0	999	0	0	0	0	0	0	0	0	0	0	0	0
870	54.2	1	7	7		1	1	13	3	3	5	0	1	3	1	1	1	7	0	1	9	1	1	1	1	1	1	1	0	0	0	0	0	0	0	1	1	0	0	0	0	0	0	0	0	0	0	0	0
871	32.2	1	7	7		1	1	13	5	4	6	0	5	2	1	1	1	5	0	3	5	1	1	2	1	1	1	1	0	0	1	0	1	1	0	0	999	0	0	0	0	0	0	0	0	0	0	0	0
872	58.7	1	7	7		1	1	13	2	1	6	0	5	1	1	2	1	7	0	2	5	1	1	3	1	1	1	1	0	0	1	1	0	0	0	0	999	0	0	0	0	0	0	0	0	0	0	0	0
875	55.3	1	7	7		2	1	13	3	3	9	0	5	1	1	1	1	7	0	3	4	1	1	1	1	1	1	1	0	0	0	0	0	1	0	0	999	0	0	0	0	0	0	0	0	0	0	0	0
876	18.3	1	7	7		1	2	13	4	2	9	0	2	1	1	6	999	7	0	2	8	1	1	2	1	0	1	1	0	0	0	0	1	0	0	0	999	0	0	0	0	0	0	0	0	0	0	0	0
878	39.4	1	7	7		1	1	13	4	3	1	0	5	2	1	2	1	7	0	5	9	1	1	1	1	1	1	1	0	0	1	0	0	1	0	0	999	0	0	0	0	0	0	0	0	0	0	0	0
879	62.1	1	7	7		1	1	13	2	1	8	0	2	2	1	3	1	7	0	5	4	1	1	5	1	1	1	1	0	0	0	0	0	0	0	0	999	0	0	0	0	0	0	0	0	0	0	0	0
880	22.9	1	7	7		1	3	13	3	2	1	0	1	1	1	1	1	1	0	8	6	1	1	3	1	1	1	1	0	0	0	0	1	1	0	0	999	0	0	0	0	0	0	0	0	0	0	0	0
881	42.2	1	7	7		1	2	13	2	3	3	1	2	1	1	3	2	7	0	2	7	1	1	3	1	1	1	1	0	0	0	0	0	0	0	0	999	0	0	0	0	0	0	0	0	0	0	0	0
882	42.8	1	7	7		1	1	13	1	3	1	1	1	1	1	2	2	7	0	2	3	1	1	1	1	1	1	1	1	0	0	0	0	0	0	0	999	0	0	0	0	0	0	0	0	0	0	0	0
883	46.2	1	7	8		1	2	13	2	2	3	1	1	1	1	2	2	7	0	3	5	1	1	1	1	1	999	1	1	0	0	0	0	0	0	999	999	0	0	0	0	0	0	0	0	0	0	0	0
884	45.8	1	7	8		1	4	13	999	3	6	1	2	2	1	3	1	7	0	4	6	1	1	1	1	1	1	1	0	0	0	0	1	0	0	0	999	0	0	0	0	0	0	0	0	0	0	0	0
885	46.5	1	7	8		1	2	13	999	3	6	0	5	2	1	2	2	7	0	3	7	1	1	1	1	1	1	1	0	0	999	0	1	0	0	0	999	0	0	0	0	0	0	0	0	0	0	0	0
888	37.9	1	7	8		1	3	13	999	4	6	1	5	2	1	3	2	6	0	5	5	1	1	1	1	1	1	1	0	0	0	0	1	0	0	0	999	0	0	0	0	0	0	0	0	0	0	0	0
889	19.8	1	7	8		1	1	13	3	3	9	0	1	1	1	6	999	7	0	2	5	1	1	2	1	1	1	1	0	0	0	0	0	0	0	0	999	0	0	0	0	0	0	0	0	0	0	0	0
891	36.8	1	7	8		1	1	13	3	3	6	1	5	2	2	2	1	6	0	4	5	1	1	1	1	1	1	1	0	0	0	0	0	0	0	0	999	0	0	0	0	0	0	0	0	0	0	0	0
893	30.3	1	7	8		2	2	10	999	1	6	0	1	1	3	6	999	7	0	4	5	1	1	1	1	1	1	1	1	0	0	0	0	0	0	0	999	0	0	0	0	0	0	0	0	0	0	0	0
896	20.6	1	7	8		2	2	13	999	2	1	0	5	1	3	6	999	7	0	2	5	1	1	1	1	1	1	1	0	0	0	0	1	0	0	0	999	0	0	0	0	0	0	0	0	0	0	0	0
897	65.7	1	7	8		2	2	5	2	0	8	1	5	2	1	4	1	1	0	4	6	1	1	1	1	1	1	1	0	0	0	0	0	0	0	1	1	0	0	0	0	0	0	0	0	0	0	0	0
899	59.7	1	7	8		1	4	9	2	0	3	0	1	1	1	2	1	7	0	2	5	1	1	3	1	1	1	1	0	0	0	0	0	0	0	1	0	0	0	0	0	0	0	0	0	0	0	0	0
900	22.2	1	7	8		1	1	13	2	3	3	1	1	1	2	1	1	1	0	2	5	1	1	3	1	1	1	1	0	0	0	0	0	0	0	0	999	0	0	0	0	0	0	0	0	0	0	0	0
902	38.6	1	7	8		1	2	13	4	3	6	0	2	2	1	2	1	1	0	4	5	1	1	1	1	1	1	1	0	0	0	0	0	0	0	0	999	0	0	0	0	0	0	0	0	0	0	0	0
903	60.1	1	7	7		2	1	13	4	3	8	0	1	4	1	1	1	7	0	1	5	1	1	3	1	1	1	1	0	0	0	999	1	0	0	0	999	0	0	0	0	0	0	0	0	0	0	0	0
904	52.8	1	7	8		1	2	18	3	3	6	0	5	1	1	2	1	7	0	1	5	1	1	1	1	1	1	1	0	0	0	0	0	0	0	0	999	0	0	0	0	0	0	0	0	0	0	0	0
905	32.1	1	7	7		2	1	9	4	2	6	0	5	1	1	6	999	7	0	5	6	1	1	1	1	1	1	1	0	0	1	0	1	0	0	0	999	0	0	0	0	0	0	0	0	0	0	0	0
906	50.3	1	7	7		1	1	13	3	4	5	0	2	2	1	3	1	7	0	5	7	1	1	3	1	1	1	1	0	0	0	0	0	0	0	0	999	0	0	0	0	0	0	0	0	0	0	0	0
907	50.5	1	7	7		1	2	13	2	1	1	0	5	4	1	3	1	7	0	3	5	1	1	1	1	1	1	1	0	0	0	0	0	0	0	0	999	0	0	0	0	0	0	0	0	0	0	0	0
908	40.9	1	7	8		1	1	13	4	3	7	0	1	2	1	5	999	7	0	2	7	1	1	3	1	1	1	1	0	0	0	1	0	0	0	0	999	0	0	0	0	0	0	0	0	0	0	0	0
909	39.5	1	7	7		1	2	13	3	3	3	0	5	1	1	6	999	7	0	2	8	1	1	1	1	1	1	1	0	0	0	0	0	0	0	0	999	0	0	0	0	0	0	0	0	0	0	0	0
910	65.8	1	7	7		1	1	13	4	1	8	0	1	2	1	3	1	7	1	2	6	1	1	1	1	1	1	1	0	0	0	0	1	0	0	1	1	0	0	0	0	0	0	0	0	0	0	0	0
911	25	1	7	7		2	4	13	4	3	6	0	5	1	3	6	999	7	0	4	7	1	1	1	1	1	1	1	0	0	0	0	0	0	0	0	999	0	0	0	0	0	0	0	0	0	0	0	0
915	60.8	1	7	8		2	2	13	2	0	8	1	2	2	1	2	1	7	0	2	5	1	1	1	1	0	1	1	0	0	0	0	1	0	0	0	999	0	0	0	0	0	0	0	0	0	0	0	0
917	46.2	1	7	8		1	3	5	4	0	8	1	2	2	3	4	2	1	0	5	8	1	1	1	1	0	1	1	0	0	0	0	0	0	0	0	999	0	0	0	0	0	0	0	0	0	0	0	0
921	34.2	1	7	7		1	2	13	999	4	6	1	5	2	1	1	1	1	0	3	5	1	1	2	1	0	2	1	0	0	0	0	1	0	0	0	999	0	0	0	0	0	0	0	0	0	0	0	0
922	78.4	1	7	7		2	4	9	2	0	8	1	1	1	3	6	999	7	0	1	999	1	1	1	1	1	1	1	0	0	0	0	0	0	0	0	999	0	0	0	0	0	0	0	0	0	0	0	0
923	70.2	1	7	7		999	999	999	999	999	999	999	999	999	999	999	999	999	999	999	999	999	999	999	999	999	999	999	999	999	999	999	999	999	999	999	999	0	0	0	0	0	0	0	0	0	0	0	0
924	47.5	1	7	7		1	2	13	999	3	6	1	2	3	1	2	1	7	0	3	5	1	1	1	1	1	1	1	0	0	0	0	1	1	0	0	999	0	0	0	0	0	0	0	0	0	0	0	0
925	41.8	1	7	7		1	2	13	4	3	6	1	5	2	1	3	1	7	0	5	7	1	1	3	1	1	1	1	0	0	0	0	0	0	0	0	999	0	0	0	0	0	0	0	0	0	0	0	0
926	18.9	1	7	7		1	1	13	2	3	6	0	2	1	1	6	999	7	0	4	6	1	1	1	1	1	1	1	0	0	1	0	1	1	0	0	999	0	0	0	0	0	0	0	0	0	0	0	0
929	61.5	1	7	7		1	3	13	5	4	8	0	1	2	1	2	1	7	0	2	14	1	1	1	1	1	1	1	0	0	1	0	0	0	0	1	1	0	0	0	0	0	0	0	0	0	0	0	0
930	43.4	1	7	7		1	3	13	4	4	7	0	5	1	1	6	999	7	0	4	7	1	1	1	1	1	1	1	1	0	1	0	1	0	0	0	999	0	0	0	0	0	0	0	0	0	0	0	0
932	37.3	1	7	7		1	1	13	3	3	1	0	2	1	2	2	2	1	0	6	10	1	1	1	1	1	1	1	0	0	0	0	0	0	0	0	999	0	0	0	0	0	0	0	0	0	0	0	0
933	25.6	1	7	7		1	2	13	2	3	6	0	5	1	1	2	1	1	0	9	7	1	1	1	1	1	1	1	0	0	0	0	1	1	0	0	999	0	0	0	0	0	0	0	0	0	0	0	0
936	27.6	1	7	7		1	2	13	2	3	3	0	5	1	1	4	1	1	0	10	8	1	1	1	1	1	1	1	0	0	0	0	1	1	0	0	999	0	0	0	0	0	0	0	0	0	0	0	0
937	23.4	1	7	7		1	1	7	4	3	6	0	5	1	1	6	999	7	0	2	15	1	1	1	1	1	1	1	0	0	0	0	0	0	0	0	999	0	0	0	0	0	0	0	0	0	0	0	0
940	28.5	1	7	7		1	2	13	5	3	1	1	1	2	2	3	1	1	0	7	8	1	1	1	1	1	1	1	0	0	1	0	0	1	0	0	999	0	0	0	0	0	0	0	0	0	0	0	0
943	51.2	1	7	7		1	3	13	4	4	7	0	5	4	1	6	999	7	0	3	6	1	1	2	1	1	1	1	0	0	1	0	0	1	1	0	999	0	0	0	0	0	0	0	0	0	0	0	0
946	59.7	1	7	7		1	2	13	3	3	3	0	1	2	1	2	1	7	0	2	7	1	1	1	1	1	1	1	0	0	0	0	1	0	0	1	1	0	0	0	0	0	0	0	0	0	0	0	0
947	44.9	1	7	7		2	3	10	2	3	9	0	1	1	4	4	2	7	0	3	3	1	1	1	1	1	1	1	0	0	0	0	0	0	0	1	1	0	0	0	0	0	0	0	0	0	0	0	0
948	67.8	1	7	7		1	2	9	2	3	8	0	1	2	4	3	1	7	0	3	5	1	1	1	1	1	1	1	0	0	0	0	1	0	0	1	0	0	0	0	0	0	0	0	0	0	0	0	0
950	35.4	1	7	7		1	2	13	4	3	6	0	5	1	1	2	1	1	0	3	5	1	1	3	1	1	1	1	0	0	0	0	0	0	0	0	999	0	0	0	0	0	0	0	0	0	0	0	0
951	56.6	1	7	7		2	1	13	3	1	6	0	5	2	1	3	1	7	0	4	5	1	1	1	1	1	1	1	0	0	0	0	0	0	0	0	999	0	0	0	0	0	0	0	0	0	0	0	0
952	46.6	1	7	7		1	2	6	3	1	1	0	5	2	1	2	2	7	0	2	999	1	1	3	1	1	1	1	0	0	0	0	0	0	0	0	999	0	0	0	0	0	0	0	0	0	0	0	0
953	66.4	1	7	7		1	1	13	4	2	8	0	5	2	1	3	1	7	0	3	7	1	1	1	1	1	1	1	0	0	1	0	0	1	0	0	999	0	0	0	0	0	0	0	0	0	0	0	0
954	27.7	1	7	7		1	3	22	4	3	1	1	5	2	1	2	2	1	0	3	4	1	1	3	1	1	1	1	0	0	0	1	0	1	0	0	999	0	0	0	0	0	0	0	0	0	0	0	0
955	24.4	1	7	7		1	2	13	4	3	3	0	1	1	1	6	999	7	0	2	5	1	1	3	1	1	1	1	0	0	0	0	0	0	0	0	999	0	0	0	0	0	0	0	0	0	0	0	0
957	55.7	1	7	7		1	2	13	3	3	7	0	2	2	3	2	1	7	0	2	7	1	1	1	1	1	1	1	0	0	0	0	0	0	0	0	999	0	0	0	0	0	0	0	0	0	0	0	0
959	71.7	1	7	7		1	1	13	3	3	8	0	1	3	1	3	1	1	0	2	5	1	1	1	1	1	1	1	1	0	0	0	0	0	0	0	999	0	0	0	0	0	0	0	0	0	0	0	0
962	27.8	1	7	8		1	2	13	4	3	6	0	2	2	1	6	999	1	0	3	3	1	1	1	1	1	1	1	0	0	0	0	0	0	0	0	999	0	0	0	0	0	0	0	0	0	0	0	0
963	70.2	1	7	8		2	2	13	2	3	8	1	5	1	1	4	2	1	0	6	10	1	1	1	1	1	1	1	0	0	0	0	0	0	0	1	1	0	0	0	0	0	0	0	0	0	0	0	0
966	19.6	1	7	8		1	1	13	999	3	3	1	5	1	3	6	999	7	0	3	6	1	1	1	1	1	1	1	0	0	0	0	0	0	0	0	999	0	0	0	0	0	0	0	0	0	0	0	0
967	50.4	1	7	8		1	2	27	1	0	1	0	5	2	1	4	2	1	0	7	5	1	1	3	1	1	1	1	0	0	0	0	1	1	0	0	999	0	0	0	0	0	0	0	0	0	0	0	0
968	20.5	1	7	8		1	1	5	1	3	6	0	2	2	1	5	999	7	0	2	6	1	1	3	1	1	1	1	0	0	1	1	1	0	0	0	999	0	0	0	0	0	0	0	0	0	0	0	0
969	23.1	1	7	8		1	2	13	2	3	6	1	1	1	3	6	999	7	0	3	5	1	1	1	1	1	1	1	0	0	0	0	1	0	0	0	999	0	0	0	0	0	0	0	0	0	0	0	0
970	43.7	1	7	8		2	2	25	2	1	1	0	5	1	1	2	1	1	0	2	5	1	1	1	1	1	1	1	0	0	0	0	0	0	0	0	999	0	0	0	0	0	0	0	0	0	0	0	0
989	25.8	1	7	8		1	3	13	999	3	6	0	2	4	1	1	1	1	0	4	6	1	1	1	1	1	1	1	0	0	0	0	1	0	0	0	999	0	0	0	0	0	0	0	0	0	0	0	0
990	64.3	1	7	8		2	2	9	2	0	8	1	5	2	1	2	1	7	0	2	5	1	1	1	1	1	1	1	0	0	0	0	0	0	0	1	1	0	0	0	0	0	0	0	0	0	0	0	0
991	34.6	1	7	8		1	1	13	3	3	1	1	5	2	1	2	1	7	0	3	4	1	1	1	1	1	1	1	0	0	0	1	0	0	0	0	999	0	0	0	0	0	0	0	0	0	0	0	0
992	48.5	1	7	8		1	1	10	4	2	6	0	2	2	3	3	1	7	0	3	5	1	1	1	1	1	1	1	0	0	1	0	0	0	0	0	999	0	0	0	0	0	0	0	0	0	0	0	0
994	34.8	1	7	8		1	2	13	2	3	3	0	2	1	1	2	1	7	0	4	5	1	1	1	1	0	1	1	0	0	0	0	1	0	0	0	999	0	0	0	0	0	0	0	0	0	0	0	0
995	39.8	1	7	8		1	1	13	4	3	4	999	5	2	1	3	1	7	0	4	10	1	1	1	1	1	1	1	0	0	0	0	0	0	0	0	999	0	0	0	0	0	0	0	0	0	0	0	0
1000	20.2	1	7	8		1	2	5	4	2	1	0	1	1	3	1	1	1	0	5	6	1	1	1	1	1	999	1	0	0	0	0	1	1	0	0	999	0	0	0	0	0	0	0	0	0	0	0	0
1001	41.3	1	7	8		1	2	19	2	1	1	1	1	2	5	3	1	1	0	3	5	1	1	2	1	1	1	1	0	0	0	0	0	1	0	0	999	0	0	0	0	0	0	0	0	0	0	0	0
1002	26	1	7	8		1	1	13	3	3	6	0	1	2	3	1	1	1	0	3	6	1	1	2	1	1	1	1	0	0	0	0	0	0	0	0	999	0	0	0	0	0	0	0	0	0	0	0	0
1009	33.5	1	7	8		1	1	13	4	3	4	0	5	2	1	2	2	1	0	4	5	1	1	3	1	1	1	1	1	1	0	1	0	0	0	0	999	0	0	0	0	0	0	0	0	0	0	0	0
1011	77	1	7	7		1	999	13	2	3	8	0	2	4	1	4	1	1	0	3	6	1	1	1	1	0	1	1	1	1	1	0	1	0	0	1	0	0	0	0	0	0	0	0	0	0	0	0	0
1027	29.1	1	7	8		2	3	13	3	3	6	0	2	2	1	2	2	1	0	4	5	1	2	1	1	1	1	1	0	1	0	0	1	0	0	0	999	0	0	0	0	0	0	0	0	0	0	0	0
1028	45.5	1	7	8		1	3	13	2	3	1	0	1	4	3	2	2	7	0	3	5	1	1	3	1	1	1	1	0	999	0	0	0	0	0	0	999	0	0	0	0	0	0	0	0	0	0	0	0
1029	27.7	1	7	8		1	2	13	3	4	6	0	5	1	1	5	999	7	0	2	6	1	1	2	1	1	1	1	0	0	0	1	0	0	0	0	999	0	0	0	0	0	0	0	0	0	0	0	0
1030	47.9	1	7	8		1	5	13	2	3	5	1	1	2	1	3	1	7	0	5	5	1	1	3	1	1	1	1	0	1	0	0	0	0	0	0	999	0	0	0	0	0	0	0	0	0	0	0	0
1031	44.6	1	7	8		1	2	9	3	3	6	0	2	4	1	1	1	7	0	2	5	1	1	1	1	1	1	1	0	0	0	0	0	0	0	0	999	0	0	0	0	0	0	0	0	0	0	0	0
1034	41	1	7	8		1	2	13	2	1	1	1	1	1	1	3	1	1	0	6	6	1	1	3	1	1	1	1	0	0	0	0	0	1	0	0	999	0	0	0	0	0	0	0	0	0	0	0	0
1035	61.4	1	7	8		1	4	13	2	2	8	0	1	3	1	2	2	1	0	6	6	1	2	1	1	0	1	1	0	0	0	0	1	0	0	0	999	0	0	0	0	0	0	0	0	0	0	0	0
1039	43.5	1	7	8		1	1	13	2	1	1	0	2	1	3	3	1	7	0	2	4	1	2	1	1	0	1	1	0	0	0	0	1	0	0	0	999	0	0	0	0	0	0	0	0	0	0	0	0
1040	45.3	1	7	8		1	1	5	3	3	4	0	1	4	1	1	2	7	0	3	7	1	1	2	1	1	1	1	0	0	0	0	0	0	0	0	999	0	0	0	0	0	0	0	0	0	0	0	0
1041	58.1	1	7	8		1	1	8	2	1	1	0	2	4	3	3	2	7	0	2	5	1	1	1	1	1	1	1	0	0	0	0	1	1	0	0	999	0	0	0	0	0	0	0	0	0	0	0	0
1042	66.2	1	7	8		1	1	13	3	1	1	0	1	2	1	3	2	7	0	2	7	1	1	1	1	1	1	1	0	0	0	0	1	0	1	1	0	0	0	0	0	0	0	0	0	0	0	0	0
1060	50.5	1	7	8		1	2	13	2	0	8	0	1	2	1	4	2	7	0	2	5	1	1	3	1	1	1	1	1	0	0	0	0	1	0	0	999	0	0	0	0	0	0	0	0	0	0	0	0
1062	27.2	1	7	8		1	2	13	3	1	6	0	5	4	1	2	2	1	0	3	6	1	1	3	1	1	1	1	0	0	0	1	1	0	0	0	999	0	0	0	0	0	0	0	0	0	0	0	0
1063	58.7	1	7	8		1	2	13	2	2	8	1	5	4	1	2	2	7	0	1	5	1	1	2	1	1	1	1	0	0	0	0	0	0	0	1	0	0	0	0	0	0	0	0	0	0	0	0	0
1068	47.6	1	7	7		1	2	13	2	3	1	0	1	2	3	2	1	7	0	3	6	1	1	1	1	1	1	1	0	0	0	0	1	0	0	0	999	0	0	0	0	0	0	0	0	0	0	0	0
1069	44	1	7	7		2	2	13	3	2	9	1	1	1	1	1	1	7	0	4	6	1	1	5	1	1	1	1	0	0	0	0	1	1	1	0	999	0	0	0	0	0	0	0	0	0	0	0	0
1070	75.8	1	7	7		2	2	13	2	1	8	0	1	2	1	4	2	7	0	2	5	1	1	1	1	1	1	1	0	0	0	0	0	0	0	0	999	0	0	0	0	0	0	0	0	0	0	0	0
1071	41.6	1	7	7		1	1	13	3	4	1	0	5	1	1	6	999	1	0	3	5	1	1	1	1	1	1	1	0	0	0	0	0	1	0	0	999	0	0	0	0	0	0	0	0	0	0	0	0
1072	58.9	1	7	7		2	2	16	4	3	8	0	5	2	1	3	1	7	0	6	7	1	1	1	1	1	1	1	0	0	0	0	0	0	0	0	999	0	0	0	0	0	0	0	0	0	0	0	0
1080	48.8	1	7	7		1	2	13	4	2	6	0	1	2	1	2	1	7	0	3	6	1	1	3	1	1	1	1	0	0	0	0	0	0	0	0	999	0	0	0	0	0	0	0	0	0	0	0	0
1081	81.9	1	7	7		1	1	13	2	1	8	1	999	3	1	4	1	7	0	2	6	1	1	1	1	1	1	1	0	0	0	0	0	0	0	1	1	0	0	0	0	0	0	0	0	0	0	0	0
1082	64.1	1	7	7		1	3	13	1	0	1	0	1	4	1	3	1	1	0	1	5	1	1	2	1	1	1	1	0	0	0	0	0	0	0	1	1	0	0	0	0	0	0	0	0	0	0	0	0
1083	58.2	1	7	8		1	1	13	2	3	6	0	5	4	1	2	2	7	0	1	8	1	1	1	1	1	1	1	0	0	0	0	0	0	0	0	999	0	0	0	0	0	0	0	0	0	0	0	0
1086	68.9	1	7	7		1	2	9	4	4	1	0	1	2	1	2	2	1	0	5	10	1	1	1	1	1	1	1	0	0	1	0	1	1	0	1	0	0	0	0	0	0	0	0	0	0	0	0	0
1089	23.8	1	7	7		1	3	13	3	2	1	0	1	2	1	1	1	1	0	3	6	1	1	3	1	1	1	1	0	0	0	0	0	0	0	0	999	0	0	0	0	0	0	0	0	0	0	0	0
1092	42.8	1	7	7		2	2	13	4	3	3	0	5	1	1	2	1	7	0	4	6	1	1	1	1	1	1	1	0	0	0	0	1	1	0	0	999	0	0	0	0	0	0	0	0	0	0	0	0
1093	26.8	1	7	7		1	2	9	4	1	4	0	2	2	4	2	2	1	0	3	6	3	2	1	1	1	3	1	1	0	0	0	0	0	0	0	999	0	0	0	0	0	0	0	0	0	0	0	0
1094	39.1	1	7	7		1	1	2	2	3	6	0	2	2	1	3	1	1	0	5	5	3	2	3	1	1	3	1	1	0	0	0	0	0	0	0	999	0	0	0	0	0	0	0	0	0	0	0	0
1096	67.3	1	7	7		1	1	13	5	3	8	0	5	3	1	3	1	7	0	3	5	1	1	1	1	1	1	1	1	0	0	0	0	1	0	0	999	0	0	0	0	0	0	0	0	0	0	0	0
1098	18.2	1	7	7		2	2	13	4	3	1	0	5	1	1	6	999	7	0	4	8	1	1	1	1	1	1	1	0	0	0	0	0	1	0	0	999	0	0	0	0	0	0	0	0	0	0	0	0
1099	22.7	1	7	7		1	2	5	4	3	6	0	1	1	3	1	1	5	0	4	6	1	1	3	1	1	1	1	0	0	0	0	0	1	0	0	999	0	0	0	0	0	0	0	0	0	0	0	0
1100	30.8	1	7	7		1	2	13	4	4	3	1	5	4	1	1	2	6	0	3	6	1	1	1	1	1	1	1	0	0	0	0	0	0	0	0	999	0	0	0	0	0	0	0	0	0	0	0	0
1102	35.9	1	7	7		1	3	13	3	4	6	1	2	1	3	1	2	1	0	2	3	1	1	3	1	1	1	1	0	1	0	0	0	1	1	0	999	0	0	0	0	0	0	0	0	0	0	0	0
1103	78.7	1	7	8		2	1	13	3	1	8	0	2	2	1	3	2	7	0	2	5	1	1	1	1	1	1	1	1	0	1	0	0	0	0	1	1	0	0	0	0	0	0	0	0	0	0	0	0
1104	27.4	1	7	8		1	2	13	1	3	1	0	2	2	3	5	999	7	0	3	4	999	2	3	1	1	999	1	0	0	0	1	1	1	1	0	999	0	0	0	0	0	0	0	0	0	0	0	0
1105	19.4	1	7	7		1	2	13	8	3	6	0	1	1	3	6	999	7	0	5	8	1	1	1	1	1	999	1	0	0	0	0	1	0	0	0	999	0	0	0	0	0	0	0	0	0	0	0	0
1106	22.7	1	7	7		1	3	13	4	3	6	0	5	1	1	5	999	7	0	4	6	1	1	1	1	1	1	1	0	0	1	0	0	0	0	0	999	0	0	0	0	0	0	0	0	0	0	0	0
1107	74.8	1	7	8		2	1	13	4	2	8	0	5	2	1	4	1	7	0	3	6	1	1	1	1	1	1	1	1	0	0	0	0	0	0	1	1	0	0	0	0	0	0	0	0	0	0	0	0
1108	19.4	1	7	7		1	1	20	1	2	3	0	5	1	1	1	1	1	0	2	5	1	1	3	1	1	999	1	0	0	0	0	0	0	0	0	999	0	0	0	0	0	0	0	0	0	0	0	0
1109	36.8	1	9	999		999	3	25	999	4	6	999	999	2	999	999	999	5	0	3	5	1	1	2	1	1	1	1	0	0	1	0	0	1	0	999	999	0	0	0	999	0	999	999	999	0	0	0	0
1110	65.1	1	9	999		999	2	999	999	0	8	999	999	2	999	999	999	999	0	3	4	1	1	1	1	1	1	1	0	0	1	0	0	0	1	999	999	0	1	0	1	0	0	0	0	0	0	0	0
1111	67.6	1	9	999		999	2	5	999	2	8	999	999	3	999	999	999	7	0	2	4	1	1	1	1	1	1	1	0	0	0	0	0	0	0	999	999	1	1	0	999	0	999	999	999	0	0	0	0
1112	66.6	1	9	999		999	1	16	999	2	1	999	999	2	999	999	999	7	0	2	5	1	1	1	1	1	1	1	0	0	0	0	0	1	0	999	999	1	1	0	999	1	999	999	999	0	0	0	0
1113	88.6	1	9	999		999	999	999	999	999	999	999	999	999	999	999	999	999	999	999	999	999	999	999	999	999	999	999	999	999	999	999	999	999	999	999	999	999	999	999	999	999	999	999	999	999	999	999	999
1114	76.5	1	9	999		999	1	5	999	0	8	999	999	2	999	999	999	7	0	2	4	1	1	1	1	1	1	1	0	0	0	0	0	1	0	999	999	1	1	0	999	1	999	999	999	0	0	0	0
1115	81.3	1	9	999		999	1	25	999	1	8	999	999	3	999	999	999	7	0	4	3	1	1	1	1	1	1	1	0	0	0	0	0	0	0	999	999	1	0	0	999	1	999	999	999	0	0	1	0
1116	70.7	1	9	999		999	2	13	999	1	8	999	999	2	999	999	999	7	0	3	5	1	3	1	1	999	1	1	1	0	0	0	0	0	0	999	999	1	0	0	999	1	999	999	999	0	0	0	0
1117	79.6	1	9	999		999	1	13	999	3	8	999	999	2	999	999	999	7	0	3	9	1	1	1	1	1	1	1	1	0	0	0	0	0	0	999	999	1	1	0	999	0	999	999	999	0	0	0	0
1118	66	1	9	999		999	2	999	999	2	8	999	999	3	999	999	999	7	0	3	4	1	1	1	1	1	1	1	0	0	0	0	0	0	1	999	999	1	1	0	999	0	999	999	999	0	0	0	0
1119	46.1	1	9	999		999	999	5	999	2	4	999	999	2	999	999	999	7	0	3	6	1	1	1	1	1	1	1	0	0	1	0	0	0	0	999	999	0	0	0	999	0	999	999	999	0	0	0	0
1120	50.2	1	9	999		999	2	17	999	3	3	999	999	1	999	999	999	7	0	2	5	1	1	3	1	1	1	1	0	0	0	0	0	0	999	999	999	0	0	0	999	0	999	999	999	0	0	0	1
1121	41.7	1	9	999		999	1	25	999	3	6	999	999	2	999	999	999	5	0	4	5	1	1	1	1	1	2	1	0	0	1	0	1	0	0	999	999	0	0	0	0	0	0	0	1	0	0	0	0
1122	61.3	1	9	999		999	1	17	999	1	8	999	999	2	999	999	999	1	0	4	4	1	1	1	1	1	1	1	0	0	0	0	1	0	0	999	999	1	1	0	1	0	0	0	1	0	0	1	0
1123	77	1	9	999		999	2	17	999	3	8	999	999	2	999	999	999	7	0	2	3	1	1	3	1	1	1	1	0	0	0	0	0	0	1	999	999	0	1	0	0	1	0	0	1	0	0	0	0
1125	78.5	1	9	999		999	2	2	999	2	8	999	999	2	999	999	999	7	0	2	6	1	1	1	1	1	1	1	0	0	0	0	0	1	0	999	999	1	0	0	999	0	999	999	999	0	0	999	1
1126	35.2	1	9	999		999	2	25	999	3	1	999	999	1	999	999	999	3	0	3	3	1	1	3	1	1	1	1	1	0	0	0	1	0	0	999	999	1	0	999	999	0	999	999	999	0	0	1	1
1127	29	1	9	999		999	2	25	999	3	6	999	999	1	999	999	999	1	0	3	4	1	1	3	1	1	999	1	0	0	0	0	1	0	0	999	999	0	0	0	999	0	999	999	999	0	0	0	1
1128	59.9	1	9	999		999	1	25	999	1	6	999	999	4	999	999	999	7	0	5	6	1	1	1	1	1	1	1	0	0	0	0	1	0	0	999	999	1	0	0	999	0	999	999	999	0	0	0	1
1129	56.8	1	9	999		999	1	17	999	2	1	999	999	2	999	999	999	7	0	2	5	1	1	6	1	1	2	1	0	0	0	0	0	0	0	999	999	0	0	0	1	0	0	0	0	0	0	0	0
1130	64.4	1	9	999		999	1	25	999	3	1	999	999	4	999	999	999	7	0	1	4	1	1	6	1	1	5	1	0	0	0	0	0	1	1	999	999	1	1	0	999	1	999	999	999	0	0	0	0
1131	63.8	1	9	999		999	1	5	999	1	8	999	999	4	999	999	999	1	0	5	6	1	1	6	1	1	2	1	0	0	0	0	0	0	0	999	999	1	0	0	999	0	999	999	999	0	0	0	0
1132	50.2	1	9	999		999	999	5	999	2	1	999	999	1	999	999	999	7	0	2	4	1	1	6	1	1	2	5	0	0	0	0	0	0	0	999	999	0	0	0	999	0	999	999	999	0	0	0	0
1133	66.7	1	9	999		999	2	2	999	2	8	999	999	2	999	999	999	7	0	2	3	1	1	1	1	1	1	1	0	0	0	0	0	0	0	999	999	1	0	0	0	1	0	1	0	0	0	0	0
1134	50.6	1	9	999		999	1	5	999	2	3	999	999	4	999	999	999	7	0	4	5	1	1	6	1	1	2	1	0	0	0	999	1	0	999	999	999	0	0	0	999	0	999	999	999	0	0	0	1
1135	37.2	1	9	999		999	1	25	999	3	1	999	999	2	999	999	999	7	0	5	3	1	1	5	1	1	1	1	0	0	0	0	1	0	999	999	999	1	1	0	1	1	0	0	0	0	0	0	0
1136	29.5	1	9	999		999	1	18	999	1	1	999	999	1	999	999	999	1	0	3	6	1	1	1	1	1	1	1	0	0	0	0	0	0	0	999	999	0	0	0	999	0	999	999	999	0	0	0	0
1137	57.3	1	9	999		999	1	25	999	3	1	999	999	2	999	999	999	7	0	2	4	1	1	3	1	1	1	1	0	0	0	0	0	0	0	999	999	0	1	0	999	0	999	999	999	0	0	0	0
1138	30.6	1	9	999		999	3	25	999	1	6	999	999	1	999	999	999	7	0	3	2	1	1	1	1	1	1	1	0	0	0	0	0	0	0	999	999	0	0	0	0	0	0	1	0	0	0	0	1
1139	47.7	1	9	999		999	2	5	999	2	6	999	999	2	999	999	999	7	0	4	6	1	1	1	1	1	1	1	0	0	0	0	0	0	0	999	999	1	0	0	999	0	999	999	999	0	0	0	0
1140	34	1	9	999		999	2	5	999	1	1	999	999	2	999	999	999	1	0	3	5	1	1	6	1	1	1	1	0	0	0	0	0	1	0	999	999	0	0	0	999	0	999	999	999	0	0	0	1
1141	34.6	1	9	999		999	3	25	999	1	1	999	999	2	999	999	999	1	0	5	3	2	1	6	1	1	5	1	0	0	0	0	1	0	0	999	999	0	0	0	999	0	999	999	999	0	0	0	0
1142	54.5	1	9	999		999	2	5	999	3	1	999	999	2	999	999	999	7	0	4	4	1	2	6	1	1	2	1	0	0	1	0	0	0	0	999	999	0	0	0	999	0	999	999	999	0	0	0	0
1143	50.1	1	9	999		999	1	15	999	1	3	999	999	4	999	999	999	7	0	1	3	1	1	3	1	1	1	1	0	0	0	0	0	0	0	999	999	0	0	0	999	0	999	999	999	0	0	0	0
1144	22.2	1	9	999		999	3	25	999	1	1	999	999	1	999	999	999	1	0	4	4	1	1	3	1	0	999	999	0	0	0	0	0	0	0	999	999	1	0	0	999	1	999	999	999	0	0	0	0
1145	42.5	1	9	999		999	1	5	999	3	6	999	999	1	999	999	999	1	0	6	4	1	1	6	1	1	1	5	0	0	0	0	0	1	999	999	999	1	0	0	999	0	999	999	999	0	0	0	0
1146	38.6	1	9	999		999	2	6	999	3	1	999	999	2	999	999	999	1	0	4	4	1	2	6	1	1	2	5	0	0	0	0	0	0	0	999	999	0	0	0	999	0	999	999	999	0	0	0	1
1147	45	1	9	999		999	999	5	999	2	6	999	999	2	999	999	999	1	0	9	6	1	1	1	1	1	1	1	0	0	0	0	0	0	0	999	999	1	1	0	999	0	999	999	999	0	0	0	0
1148	36.7	1	9	999		999	2	25	999	3	1	999	999	2	999	999	999	7	0	4	4	1	1	6	1	1	1	1	0	0	0	0	1	0	1	999	999	0	0	1	999	0	999	999	999	0	0	1	0
1149	36	1	9	999		999	2	18	999	1	1	999	999	1	999	999	999	7	0	4	4	1	1	3	1	1	1	1	0	0	0	0	0	0	0	999	999	0	0	0	999	0	999	999	999	0	0	0	0
1150	50.5	1	9	999		999	999	2	999	2	1	999	999	1	999	999	999	7	0	3	6	3	2	6	1	1	2	5	0	0	0	0	0	0	999	999	999	0	0	0	999	0	999	999	999	0	0	0	1
1151	39.7	1	9	999		999	1	18	999	3	1	999	999	2	999	999	999	7	0	4	4	1	1	3	1	1	2	1	0	0	0	0	1	0	0	999	999	0	0	0	999	0	999	999	999	0	0	0	0
1152	55.2	1	9	999		999	999	17	999	2	1	999	999	1	999	999	999	7	0	2	2	1	1	1	1	1	2	1	0	0	0	0	1	0	0	999	999	0	0	0	999	1	999	999	999	0	0	0	999
1153	46.5	1	9	999		999	1	5	999	3	8	999	999	1	999	999	999	1	0	1	2	1	1	3	1	1	1	1	0	0	0	0	0	0	0	999	999	1	0	0	999	1	999	999	999	0	0	0	0
1154	67.2	1	9	999		999	2	17	999	1	8	999	999	2	999	999	999	7	0	2	5	1	1	2	1	1	1	1	0	0	0	0	0	0	0	999	999	1	0	0	999	0	999	999	999	0	0	0	0
1155	81.1	1	9	999		999	1	19	999	0	8	999	999	3	999	999	999	7	0	2	6	1	1	1	1	1	1	1	1	0	0	0	0	0	0	999	999	1	0	0	999	0	999	999	999	0	0	0	0
1157	43.7	1	9	999		999	1	2	999	3	6	999	999	1	999	999	999	7	0	3	5	1	1	3	1	1	1	1	0	0	1	0	0	0	0	999	999	0	0	0	999	0	999	999	999	0	0	0	0
1158	47.8	1	9	999		999	999	999	999	999	999	999	999	999	999	999	999	999	999	999	999	999	999	999	999	999	999	999	999	999	999	999	999	999	999	999	999	999	999	999	999	999	999	999	999	999	999	999	999
1159	27	1	9	999		999	1	14	999	1	1	999	999	1	999	999	999	1	0	3	4	1	1	3	1	1	1	5	0	0	0	0	0	1	1	999	999	0	0	0	999	0	999	999	999	0	0	0	0
1160	54.8	1	9	999		999	4	18	999	2	6	999	999	4	999	999	999	7	0	6	5	1	1	6	1	1	1	1	0	0	0	0	0	1	0	999	999	0	0	1	999	0	999	999	999	0	0	1	0
1161	48	1	9	999		999	3	17	999	4	6	999	999	2	999	999	999	7	0	6	4	1	1	6	1	1	1	1	0	0	0	0	0	0	1	999	999	0	0	0	999	0	999	999	999	0	0	0	0
1162	49.1	1	9	999		999	3	20	999	2	6	999	999	4	999	999	999	7	0	1	2	1	1	1	1	1	5	1	0	0	0	0	0	0	0	999	999	0	0	0	999	0	999	999	999	0	0	0	0
1163	55.2	1	9	999		999	3	5	999	2	1	999	999	4	999	999	999	7	0	5	6	1	1	1	1	1	1	1	0	0	0	0	1	0	0	999	999	1	1	0	999	0	999	999	999	0	0	0	1
1164	28.4	1	9	999		999	1	25	999	4	3	999	999	2	999	999	999	1	0	3	4	1	1	1	1	1	1	1	0	0	0	0	0	0	0	999	999	0	0	0	999	0	999	999	999	0	0	0	1
1165	59.5	1	9	999		999	1	25	999	4	8	999	999	1	999	999	999	7	0	2	5	1	1	1	1	1	1	1	0	0	1	0	0	0	0	999	999	1	0	0	999	0	999	999	999	0	0	0	0
1166	41.3	1	9	999		999	1	17	999	3	1	999	999	2	999	999	999	5	0	4	7	1	1	1	1	1	1	1	0	0	0	0	0	0	0	999	999	1	0	0	999	0	999	999	999	0	0	0	0
1167	49.1	1	9	999		999	1	13	999	4	1	999	999	4	999	999	999	7	0	4	5	1	1	1	1	1	1	1	0	0	0	0	0	0	0	999	999	1	0	0	999	0	999	999	999	0	0	0	0
1168	40.3	1	9	999		999	2	25	999	3	6	999	999	1	999	999	999	1	0	6	10	1	1	1	1	1	1	1	0	0	1	0	0	0	999	999	999	1	0	0	999	1	999	999	999	0	0	0	1
1169	63.3	1	9	999		999	1	25	999	4	6	999	999	3	999	999	999	7	0	3	6	1	1	1	1	1	1	1	0	0	1	0	0	0	0	999	999	1	0	0	999	0	999	999	999	0	0	0	0
1170	27.6	1	9	999		999	2	25	999	3	6	999	999	1	999	999	999	7	0	1	2	1	1	3	1	1	1	1	0	0	1	0	1	0	0	999	999	0	1	0	999	0	999	999	999	0	0	0	1
1171	28.4	1	9	999		999	2	5	999	3	6	999	999	1	999	999	999	999	0	2	3	1	1	1	1	1	1	1	0	0	1	0	0	0	0	999	999	0	0	0	0	0	0	0	1	0	0	0	0
1172	50	1	9	999		999	1	16	999	1	1	999	999	1	999	999	999	7	0	1	2	1	1	5	1	1	1	1	0	0	0	0	0	0	999	999	999	0	0	0	999	0	999	999	999	0	0	0	1
1173	80.3	1	9	999		999	2	5	999	2	8	999	999	3	999	999	999	7	1	1	4	1	1	1	1	0	1	1	0	0	1	0	0	0	0	999	999	1	0	0	1	0	1	0	0	0	0	0	0
1174	29.4	1	9	999		999	1	25	999	3	1	999	999	1	999	999	999	7	0	4	7	1	1	1	1	1	1	1	0	0	0	0	1	0	0	999	999	1	0	0	999	0	999	999	999	0	0	0	0
1175	45	1	9	999		999	2	20	999	3	1	999	999	2	999	999	999	5	0	5	4	1	1	3	1	1	1	1	0	0	0	0	0	0	0	999	999	1	0	0	999	0	999	999	999	0	0	1	0
1176	82.3	1	9	999		999	1	20	999	0	8	999	999	3	999	999	999	7	0	1	4	1	1	1	1	1	1	1	0	0	0	0	0	0	999	999	999	1	0	0	999	1	999	999	999	0	0	0	0
1177	49.6	1	9	999		999	2	5	999	1	1	999	999	2	999	999	999	7	0	8	3	1	1	3	1	1	1	1	0	0	0	0	1	0	999	999	999	1	0	0	1	1	1	1	0	0	0	1	1
1178	69.5	1	9	999		999	2	25	999	0	8	999	999	2	999	999	999	999	0	2	4	1	1	1	1	1	1	1	0	0	0	0	0	0	0	999	999	0	1	0	999	0	999	999	999	0	0	0	0
1179	75.6	1	9	999		999	1	15	999	1	8	999	999	2	999	999	999	7	0	2	6	1	1	1	1	1	1	1	1	0	1	0	0	0	0	999	999	1	1	0	999	1	999	999	999	0	0	0	0
1180	75.9	1	9	999		999	1	25	999	2	8	999	999	2	999	999	999	7	0	2	2	1	1	1	1	1	1	1	0	0	0	0	0	0	999	999	999	1	1	0	999	0	999	999	999	0	0	1	0
1181	71.5	1	9	999		999	3	999	999	999	999	999	999	2	999	999	999	999	999	999	999	999	999	999	999	999	999	999	999	999	999	999	999	999	999	999	999	999	999	999	999	999	999	999	999	999	999	999	999
1182	37.8	1	9	999		999	3	25	999	3	1	999	999	2	999	999	999	1	0	3	999	1	1	1	1	1	1	1	0	0	0	0	0	1	999	999	999	1	1	0	1	0	0	0	0	0	0	0	1
1183	80.2	1	9	999		999	1	19	999	2	999	999	999	3	999	999	999	999	999	2	999	1	1	1	1	999	999	999	999	999	999	999	999	999	999	999	999	999	999	999	999	999	999	999	999	999	999	999	999
1184	60.2	1	9	999		999	2	5	999	2	6	999	999	4	999	999	999	7	0	1	3	1	1	6	1	1	1	1	0	0	0	0	0	0	999	999	999	1	1	0	999	0	999	999	999	0	0	0	0
1185	68.1	1	9	999		999	2	13	999	0	8	999	999	3	999	999	999	1	0	4	3	1	1	1	1	1	1	1	0	0	0	0	0	0	0	999	999	1	0	0	999	0	999	999	999	0	0	0	0
1186	52.8	1	9	999		999	999	999	999	999	999	999	999	999	999	999	999	999	999	999	999	999	999	999	999	999	999	999	999	999	999	999	999	999	999	999	999	999	999	999	999	999	999	999	999	999	999	999	999
1188	52.9	1	9	999		999	2	15	999	0	1	999	999	1	999	999	999	7	0	1	3	1	1	3	1	1	1	5	0	0	0	0	0	0	999	999	999	1	0	0	999	1	999	999	999	0	0	0	1
1189	54.8	1	9	999		999	2	5	999	2	1	999	999	2	999	999	999	5	0	3	2	1	1	3	1	1	999	1	0	0	0	0	1	0	0	999	999	0	0	0	999	0	999	999	999	0	0	1	1
1190	55.5	1	9	999		999	2	5	999	2	4	999	999	1	999	999	999	1	0	3	3	1	1	5	1	1	1	1	0	0	0	0	1	0	0	999	999	1	0	1	999	1	999	999	999	0	0	0	0
1191	27.1	1	9	999		999	1	999	999	3	6	999	999	2	999	999	999	6	0	2	3	1	1	1	1	1	1	1	0	0	1	0	0	0	0	999	999	0	0	0	999	0	999	999	999	0	0	1	0
1192	65.2	1	9	999		999	5	13	999	0	1	999	999	2	999	999	999	7	0	1	2	1	1	3	1	1	1	1	0	0	0	0	0	0	999	999	999	1	0	0	0	1	1	0	0	0	0	0	0
1193	35.9	1	9	999		999	1	5	999	3	6	999	999	2	999	999	999	1	0	6	3	1	1	6	1	1	1	1	0	0	0	0	0	0	999	999	999	0	0	0	999	0	999	999	999	0	0	0	1
1194	36.2	1	9	999		999	2	25	999	3	1	999	999	2	999	999	999	1	0	3	8	1	1	1	1	1	1	1	0	0	0	0	0	0	0	999	999	0	0	0	999	0	999	999	999	0	0	0	0
1195	23.8	1	9	999		999	3	25	999	1	1	999	999	2	999	999	999	1	0	2	2	1	1	3	1	1	1	1	0	0	0	1	0	0	0	999	999	0	0	0	999	0	999	999	999	0	0	0	0
1196	28.1	1	9	999		999	2	25	999	1	1	999	999	1	999	999	999	1	0	3	2	1	1	5	1	1	1	1	0	0	0	0	1	1	0	999	999	0	0	0	999	0	999	999	999	0	0	0	1
1197	45.3	1	9	999		999	2	5	999	2	6	999	999	1	999	999	999	7	0	3	2	1	1	3	1	1	1	1	0	0	0	0	0	0	999	999	999	0	0	0	999	0	999	999	999	0	0	0	0
1198	33.8	1	9	999		999	999	5	999	2	3	999	999	2	999	999	999	7	0	3	2	1	1	3	1	1	1	1	0	0	0	0	1	0	0	999	999	1	0	0	0	1	0	1	0	0	0	1	1
1199	33.8	1	9	999		999	1	17	999	1	3	999	999	2	999	999	999	1	0	3	3	1	1	1	1	1	1	1	0	0	1	0	0	0	0	999	999	0	0	0	999	0	999	999	999	0	0	0	3
1200	38.1	1	9	999		999	1	25	999	3	1	999	999	2	999	999	999	1	0	6	5	1	1	3	1	1	4	1	0	0	0	0	1	0	0	999	999	0	0	0	999	0	999	999	999	0	0	0	0
1201	64.5	1	9	999		999	1	16	999	1	8	999	999	2	999	999	999	7	0	2	4	1	1	1	1	1	1	1	0	0	0	0	0	1	0	999	999	1	1	0	999	1	999	999	999	0	0	0	0
1202	30.9	1	9	999		999	3	25	999	3	1	999	999	1	999	999	999	1	0	5	4	1	2	6	1	1	1	1	0	0	0	0	0	1	1	999	999	1	0	0	999	1	999	999	999	0	0	1	1
1203	37.4	1	9	999		999	3	25	999	1	1	999	999	1	999	999	999	1	0	3	3	1	1	1	1	1	1	999	0	0	0	0	0	0	0	999	999	0	0	0	999	0	999	999	999	0	0	0	1
1204	35.2	1	9	999		999	2	6	999	2	6	999	999	1	999	999	999	6	0	4	3	1	1	3	1	1	999	1	0	0	0	0	0	1	0	999	999	0	0	0	999	0	999	999	999	0	0	0	0
1205	45.3	1	9	999		999	2	17	999	2	1	999	999	3	999	999	999	1	0	5	3	1	1	1	1	1	4	1	0	0	0	0	0	0	0	999	999	0	0	0	999	0	999	999	999	0	0	0	0
1206	62.7	1	9	999		999	2	5	999	0	1	999	999	2	999	999	999	1	0	5	3	1	1	1	1	1	4	1	0	0	0	0	1	0	0	999	999	1	1	0	999	1	999	999	999	0	0	0	0
1207	54.8	1	9	999		999	2	5	999	0	1	999	999	1	999	999	999	7	0	2	4	1	1	1	1	1	4	1	0	0	0	0	1	0	0	999	999	0	0	0	999	0	999	999	999	0	0	0	0
1208	33	1	9	999		999	2	25	999	1	1	999	999	1	999	999	999	7	0	2	3	1	1	1	1	1	4	1	0	0	0	0	1	1	1	999	999	0	0	0	0	0	0	0	1	0	0	0	0
1209	38.9	1	9	999		999	1	25	999	1	6	999	999	2	999	999	999	1	0	4	5	1	1	1	1	0	4	1	0	0	0	0	1	0	0	999	999	1	0	0	999	0	999	999	999	0	0	0	0
1210	61	1	9	999		999	2	25	999	1	8	999	999	3	999	999	999	7	0	2	3	1	1	1	1	1	4	1	0	0	0	0	0	1	0	999	999	1	0	0	999	1	999	999	999	0	0	0	0
1211	51.7	1	9	999		999	2	5	999	2	6	999	999	1	999	999	999	7	0	4	2	1	1	1	1	1	4	1	0	0	0	0	0	1	0	999	999	1	0	0	999	0	999	999	999	0	0	0	0
1212	60.4	1	9	999		999	2	25	999	3	6	999	999	3	999	999	999	1	0	4	7	1	1	1	1	0	1	1	0	0	1	0	1	0	0	999	999	1	1	0	0	0	0	0	1	0	0	0	0
1213	49.5	1	9	999		999	1	25	999	3	1	999	999	1	999	999	999	999	0	1	3	1	1	1	1	1	4	1	0	0	999	0	1	0	0	999	999	0	0	0	999	0	999	999	999	0	0	0	0
1214	63.1	1	9	999		999	1	17	999	2	8	999	999	4	999	999	999	1	0	1	5	1	1	1	1	0	1	1	0	0	0	0	0	0	0	999	999	1	1	0	999	0	999	999	999	0	0	0	0
1215	66.9	1	9	999		999	2	16	999	2	1	999	999	4	999	999	999	7	0	1	4	1	1	1	1	1	4	1	0	0	0	0	0	0	0	999	999	1	1	0	999	0	999	999	999	0	0	0	0
1216	57.9	1	9	999		999	999	13	999	1	1	999	999	2	999	999	999	7	0	2	4	1	1	6	1	1	1	1	0	0	1	0	0	1	0	999	999	1	0	0	999	0	999	999	999	0	0	0	0
1217	53.6	1	9	999		999	1	13	999	3	6	999	999	4	999	999	999	7	0	3	4	1	1	5	1	1	4	1	0	0	1	0	0	0	0	999	999	1	1	0	999	0	999	999	999	0	0	0	0
1218	59.1	1	9	999		999	2	5	999	3	1	999	999	2	999	999	999	1	0	7	4	1	1	6	1	1	1	1	0	0	0	0	1	1	999	999	999	1	1	0	0	1	0	0	1	0	0	0	1
1219	45.9	1	9	999		999	2	25	999	2	4	999	999	2	999	999	999	1	0	4	4	1	1	6	1	1	4	1	0	0	0	0	0	0	0	999	999	1	0	0	999	0	999	999	999	0	0	0	0
1220	31	1	9	999		999	1	17	999	1	6	999	999	1	999	999	999	7	0	2	4	1	1	1	1	1	4	1	0	0	0	0	0	0	0	999	999	0	1	0	999	0	999	999	999	0	0	0	0
1221	32.3	1	9	999		999	999	5	999	1	6	999	999	1	999	999	999	7	0	2	1	1	1	3	1	1	1	1	0	0	0	0	0	0	0	999	999	0	0	0	999	0	999	999	999	0	0	0	0
1222	59.1	1	9	999		999	1	5	999	1	1	999	999	3	999	999	999	7	0	1	6	1	1	1	1	1	4	1	0	0	0	0	0	0	0	999	999	0	0	0	999	0	999	999	999	0	0	0	0
1223	82.2	1	9	999		999	3	13	999	2	8	999	999	1	999	999	999	7	0	2	7	1	1	1	1	1	1	1	1	0	0	0	0	0	0	999	999	1	1	0	999	0	999	999	999	0	0	0	0
1224	34.6	1	9	999		999	2	18	999	3	1	999	999	1	999	999	999	7	0	1	2	1	1	3	1	1	1	1	0	0	0	0	0	0	0	999	999	0	0	0	999	0	999	999	999	0	0	0	0
1225	35.7	1	9	999		999	3	5	999	3	3	999	999	4	999	999	999	1	0	2	3	1	1	1	1	1	4	1	0	0	0	0	0	0	0	999	999	0	0	0	999	0	999	999	999	0	0	0	0
1226	38.2	1	9	999		999	1	5	999	3	1	999	999	2	999	999	999	1	0	4	3	1	1	1	999	1	1	1	0	0	0	0	0	0	999	999	999	0	0	0	999	0	999	999	999	0	0	1	0
1227	46.1	1	9	999		999	1	18	999	1	6	999	999	2	999	999	999	7	0	3	6	1	1	1	1	1	1	1	0	0	1	0	1	0	0	999	999	0	0	0	999	0	999	999	999	0	0	0	0
1228	44.3	1	9	999		999	2	25	999	3	6	999	999	2	999	999	999	7	0	3	4	1	1	1	1	1	1	1	0	0	1	0	0	0	0	999	999	1	1	0	999	0	999	999	999	0	0	0	1
1229	72.7	1	9	999		999	3	5	999	2	8	999	999	2	999	999	999	7	0	4	5	1	1	1	1	1	1	1	0	0	1	0	1	0	999	999	999	1	1	0	999	0	999	999	999	0	0	1	0
1230	46.2	1	9	999		999	3	25	999	3	9	999	999	4	999	999	999	7	0	4	4	1	1	5	1	1	4	1	0	0	0	0	0	0	1	999	999	1	0	0	1	1	0	0	0	0	0	0	1
1231	73.3	1	9	999		999	1	13	999	0	8	999	999	2	999	999	999	7	0	4	4	1	1	1	1	1	1	1	0	0	1	0	0	0	999	999	999	1	0	0	0	0	1	1	0	0	0	0	1
1232	32.7	1	9	999		999	2	5	999	3	6	999	999	1	999	999	999	7	0	2	4	1	1	1	1	1	4	1	0	0	0	0	0	0	0	999	999	0	0	0	999	0	999	999	999	0	0	0	0
1233	35.6	1	9	999		999	2	25	999	3	1	999	999	4	999	999	999	7	0	3	5	1	1	1	1	1	4	1	0	0	0	0	0	0	0	999	999	0	0	0	999	0	999	999	999	0	0	0	0
1234	22.6	1	9	999		999	1	25	999	3	1	999	999	1	999	999	999	1	0	6	7	1	1	1	1	1	4	1	0	0	0	0	0	0	1	999	999	1	0	0	999	1	999	999	999	0	0	0	1
1235	60.2	1	9	999		999	1	6	999	0	1	999	999	2	999	999	999	7	0	4	3	1	1	1	1	1	4	1	0	0	0	0	0	0	0	999	999	1	1	0	999	0	999	999	999	0	0	0	0
1236	44.6	1	9	999		999	3	25	999	3	1	999	999	2	999	999	999	1	0	5	5	1	1	3	1	1	1	1	0	0	1	0	1	0	999	999	999	0	0	0	999	0	999	999	999	0	0	0	1
1237	26.9	1	9	999		999	1	25	999	3	5	999	999	1	999	999	999	7	0	5	7	1	1	1	1	1	4	1	0	0	999	0	0	0	0	999	999	0	0	0	1	0	0	0	0	0	0	0	0
1238	70	1	9	999		999	3	5	999	2	1	999	999	2	999	999	999	7	0	4	10	1	1	1	1	1	1	1	1	0	0	0	1	0	0	999	999	1	1	0	999	0	999	999	999	0	0	0	1
1239	30.6	1	9	999		999	2	15	999	1	1	999	999	1	999	999	999	1	0	4	2	1	1	3	1	1	1	1	0	0	0	0	0	0	1	999	999	0	0	0	999	0	999	999	999	0	0	1	1
1240	76.6	1	9	999		999	3	26	999	0	8	999	999	3	999	999	999	7	0	1	4	1	1	1	1	1	1	1	0	0	0	0	0	0	999	999	999	1	0	0	999	0	999	999	999	0	0	0	0
1241	56.6	1	9	999		999	2	13	999	0	1	999	999	2	999	999	999	1	0	6	6	1	1	1	1	1	4	1	0	0	0	0	1	0	1	999	999	1	1	0	999	0	999	999	999	0	0	0	0
1242	33.6	1	9	999		999	2	25	999	3	1	999	999	1	999	999	999	1	0	2	3	1	1	5	1	1	4	1	0	0	0	0	0	1	0	999	999	0	0	0	999	0	999	999	999	0	0	1	0
1243	36.4	1	9	999		999	1	25	999	3	1	999	999	2	999	999	999	1	0	4	5	1	1	1	1	1	2	1	0	0	1	0	0	0	0	999	999	0	0	0	999	0	999	999	999	0	0	0	1
1244	27.5	1	9	999		999	1	25	999	3	1	999	999	2	999	999	999	1	0	3	4	1	1	5	1	1	4	1	0	0	1	0	0	0	0	999	999	0	0	0	999	0	999	999	999	0	0	0	0
1245	39.5	1	9	999		999	1	25	999	2	1	999	999	1	999	999	999	7	0	4	3	1	1	1	1	1	1	1	0	0	0	0	0	0	0	999	999	0	0	0	999	0	999	999	999	0	0	0	0
1246	47.8	1	9	999		999	1	17	999	2	1	999	999	2	999	999	999	1	0	4	5	1	1	1	1	1	4	1	0	0	1	0	0	0	0	999	999	0	0	0	999	0	999	999	999	0	0	0	0
1247	54.5	1	9	999		999	3	26	999	3	1	999	999	1	999	999	999	7	0	2	2	1	1	3	1	1	1	1	0	0	0	0	0	0	999	999	999	1	1	0	999	0	999	999	999	0	0	0	0
1248	39.4	1	9	999		999	3	5	999	2	6	999	999	2	999	999	999	7	0	5	3	1	1	3	1	1	1	1	0	0	0	0	0	0	999	999	999	1	1	0	999	0	999	999	999	0	0	0	0
1249	30.5	1	9	999		999	2	25	999	4	7	999	999	2	999	999	999	7	0	2	6	1	1	5	1	1	2	1	0	0	1	1	0	0	0	999	999	0	0	0	999	0	999	999	999	0	0	0	0
1250	55.4	1	9	999		999	2	5	999	3	3	999	999	4	999	999	999	999	0	1	999	1	1	5	1	0	4	1	0	0	0	0	0	0	0	999	999	1	0	0	999	0	999	999	999	0	0	1	0
1251	52.7	1	9	999		999	3	5	999	3	6	999	999	1	999	999	999	7	0	2	5	1	1	1	1	1	4	1	0	0	0	0	0	0	0	999	999	0	0	0	999	0	999	999	999	0	0	0	0
1252	41	1	9	999		999	2	5	999	3	3	999	999	2	999	999	999	7	0	5	8	1	1	1	1	1	4	1	0	0	0	0	0	0	0	999	999	1	0	0	999	1	999	999	999	0	0	0	0
1254	36.7	1	9	999		999	2	5	999	3	1	999	999	2	999	999	999	7	0	3	6	1	1	1	1	1	4	1	0	0	0	1	0	0	0	999	999	0	0	0	999	0	999	999	999	0	0	0	0
1255	57.1	1	9	999		999	1	5	999	3	3	999	999	2	999	999	999	7	0	2	3	1	1	1	1	1	4	1	0	0	1	0	0	1	0	999	999	1	0	0	999	1	999	999	999	0	0	1	0
1256	60.4	1	9	999		999	2	13	999	2	3	999	999	2	999	999	999	7	1	3	6	1	1	1	1	1	4	1	0	0	1	0	0	0	0	999	999	1	0	0	999	0	999	999	999	0	0	0	0
1257	39	1	9	999		999	2	5	999	3	1	999	999	1	999	999	999	7	0	2	2	1	1	3	1	1	1	1	0	0	0	0	0	0	999	999	999	0	0	0	999	0	999	999	999	999	0	0	0
1258	37.5	1	9	999		999	999	21	999	1	1	999	999	1	999	999	999	1	1	5	3	1	2	6	1	1	1	1	0	0	0	0	0	0	999	999	999	0	1	0	0	0	0	0	1	0	0	0	0
1259	29.5	1	9	999		999	2	25	999	4	9	999	999	2	999	999	999	1	0	3	5	1	1	1	1	1	4	1	0	0	1	0	0	0	0	999	999	0	0	0	999	0	999	999	999	0	0	0	0
1260	71.8	1	9	999		999	999	25	999	2	8	999	999	4	999	999	999	7	0	1	5	1	1	1	1	1	1	1	999	0	1	0	0	0	0	999	999	1	0	0	999	0	999	999	999	0	0	0	1
1261	51.3	1	9	999		999	999	25	999	3	6	999	999	1	999	999	999	7	0	4	3	1	1	1	1	1	1	1	0	0	0	0	1	0	0	999	999	1	0	0	999	0	999	999	999	0	0	0	0
1262	36.8	1	9	999		999	2	5	999	3	3	999	999	2	999	999	999	1	0	3	4	1	1	1	1	1	4	1	0	1	0	0	0	0	0	999	999	0	0	0	999	0	999	999	999	0	0	0	0
1263	52.7	1	9	999		999	2	5	999	1	6	999	999	1	999	999	999	7	0	3	4	1	1	3	1	1	4	1	0	0	0	0	1	0	0	999	999	1	0	0	999	0	999	999	999	0	0	0	0
1264	48.7	1	9	999		999	1	16	999	1	6	999	999	2	999	999	999	7	0	3	4	1	1	1	1	1	4	1	0	0	0	0	0	0	0	999	999	1	0	0	999	0	999	999	999	0	0	1	0
1265	42.4	1	9	999		999	2	25	999	1	4	999	999	1	999	999	999	7	0	1	4	1	1	1	1	1	1	1	0	0	0	0	0	0	999	999	999	0	0	0	999	0	999	999	999	0	0	0	0
1266	63.7	1	9	999		999	1	16	999	2	999	999	999	2	999	999	999	999	999	3	4	1	1	5	1	999	999	999	999	999	999	999	999	999	999	999	999	999	999	999	999	999	999	999	999	999	999	999	999
1267	32.1	1	9	999		999	3	25	999	3	6	999	999	1	999	999	999	1	0	5	3	1	1	1	1	1	4	1	0	0	0	0	1	0	0	999	999	0	0	0	999	0	999	999	999	0	0	0	0
1268	33.2	1	9	999		999	2	13	999	2	1	999	999	1	999	999	999	1	0	2	999	1	1	3	1	1	1	1	0	0	0	0	0	0	0	999	999	0	0	0	999	1	999	999	999	0	0	0	1
1269	69.9	1	9	999		999	1	17	999	2	8	999	999	3	999	999	999	1	0	2	5	1	1	1	1	1	1	1	0	0	1	0	0	0	0	999	999	1	0	0	999	0	999	999	999	0	0	0	1
1270	61.2	1	9	999		999	3	25	999	0	1	999	999	1	999	999	999	7	0	1	999	1	1	1	1	1	4	1	0	0	0	0	0	0	0	999	999	1	0	0	1	1	0	0	999	0	0	0	0
1271	72.2	1	9	999		999	1	25	999	2	8	999	999	3	999	999	999	7	0	1	4	1	1	1	1	1	1	1	1	0	0	0	0	0	0	999	999	1	1	0	0	1	0	1	0	0	0	0	1
1272	35.4	1	9	999		999	3	25	999	3	6	999	999	1	999	999	999	7	0	3	5	1	1	5	1	1	4	1	0	0	0	0	0	0	0	999	999	0	0	0	999	0	999	999	999	0	0	0	1
1273	63.5	1	9	999		999	2	6	999	0	8	999	999	1	999	999	999	7	0	1	4	1	1	1	1	1	4	1	0	1	0	0	0	0	0	999	999	0	0	0	999	0	999	999	999	0	0	0	0
1274	41	1	9	999		999	1	25	999	3	1	999	999	2	999	999	999	1	0	3	5	1	1	3	1	1	4	1	0	1	0	0	0	0	0	999	999	0	0	0	999	0	999	999	999	0	0	1	0
1275	36.2	1	9	999		999	2	25	999	3	1	999	999	1	999	999	999	7	0	2	2	1	1	5	1	1	1	1	0	0	0	0	0	0	1	999	999	1	1	0	999	0	999	999	999	0	0	0	0
1276	33.2	1	9	999		999	1	25	999	3	6	999	999	2	999	999	999	1	0	3	2	1	1	6	1	1	1	1	0	0	1	0	1	0	0	999	999	1	0	0	999	0	999	999	999	0	0	0	0
1277	40.3	1	9	999		999	3	25	999	3	1	999	999	1	999	999	999	1	0	2	2	1	1	6	1	1	1	1	0	0	0	0	0	0	999	999	999	0	0	0	0	1	0	1	0	0	0	0	1
1278	54.6	1	9	999		999	1	13	999	0	8	999	999	1	999	999	999	7	0	1	4	1	1	1	1	1	4	1	999	0	0	0	1	0	0	999	999	0	0	0	999	0	999	999	999	0	0	0	0
1279	74.6	1	9	999		999	2	16	999	0	8	999	999	3	999	999	999	7	0	6	5	1	1	1	1	1	1	1	0	0	0	0	0	0	999	999	999	1	0	0	999	0	999	999	999	0	0	0	0
1280	38.7	1	9	999		999	2	5	999	2	1	999	999	1	999	999	999	7	0	2	3	1	1	3	1	1	4	1	0	1	0	0	999	0	0	999	999	0	0	0	999	0	999	999	999	0	0	0	1
1281	27.6	1	9	999		999	1	25	999	4	6	999	999	1	999	999	999	7	0	5	6	1	1	1	1	1	1	1	0	0	0	0	0	0	0	999	999	1	0	0	999	0	999	999	999	0	0	0	1
1282	55.9	1	9	999		999	1	13	999	3	8	999	999	2	999	999	999	1	0	3	3	1	1	6	1	1	1	1	0	1	0	0	1	0	0	999	999	1	0	0	999	0	999	999	999	0	0	1	0
1283	39.2	1	9	999		999	2	25	999	3	1	999	999	1	999	999	999	7	0	1	2	1	1	1	1	1	1	1	0	0	0	0	0	0	999	999	999	0	1	0	999	0	999	999	999	0	0	0	0
1284	62.5	1	9	999		999	2	6	999	2	8	999	999	1	999	999	999	999	0	1	5	1	1	1	1	1	1	1	0	0	0	0	0	0	0	999	999	1	0	0	999	0	999	999	999	0	0	0	0
1285	27.4	1	9	999		999	1	25	999	3	6	999	999	2	999	999	999	1	0	3	3	1	1	6	1	1	1	1	0	0	1	0	1	0	0	999	999	0	0	0	999	0	999	999	999	0	0	0	0
1286	25.9	1	9	999		999	1	25	999	1	1	999	999	4	999	999	999	1	0	7	6	1	1	1	1	1	4	1	0	0	0	0	0	1	0	999	999	1	0	0	999	0	999	999	999	0	0	0	0
1287	47.1	1	9	999		999	2	25	999	4	6	999	999	1	999	999	999	7	0	4	8	999	1	1	1	1	1	1	0	0	1	0	0	0	999	999	999	1	1	0	999	0	999	999	999	0	0	0	999
1288	70.9	1	9	999		999	2	13	999	2	8	999	999	2	999	999	999	7	0	2	5	1	1	1	1	1	999	1	0	0	1	0	0	0	0	999	999	1	1	0	0	1	0	1	0	0	0	0	0
1289	54.4	1	9	999		999	3	25	999	2	1	999	999	1	999	999	999	7	0	1	1	1	1	3	1	1	1	1	0	0	0	0	0	0	0	999	999	0	1	0	999	0	999	999	999	0	0	0	0
1290	45.4	1	9	999		999	2	20	999	3	1	999	999	1	999	999	999	1	0	4	5	1	1	3	1	1	1	1	0	0	0	0	1	1	0	999	999	1	0	0	999	1	999	999	999	0	0	0	0
1291	48.1	1	9	999		999	1	17	999	1	6	999	999	4	999	999	999	7	0	2	3	1	1	5	1	1	1	1	0	0	1	0	0	0	999	999	999	1	0	0	999	0	999	999	999	0	0	0	1
1292	78.7	1	9	999		999	2	6	999	0	8	999	999	2	999	999	999	1	0	6	6	1	1	1	1	1	1	1	0	0	1	0	0	1	0	999	999	1	1	0	999	1	999	999	999	0	0	0	0
1293	44.2	1	9	999		999	4	25	999	1	1	999	999	2	999	999	999	7	0	3	4	1	1	3	1	1	1	1	0	0	0	0	1	1	999	999	999	0	0	0	999	1	999	999	999	0	0	0	3
1294	37	1	9	999		999	1	25	999	4	4	999	999	4	999	999	999	7	0	1	3	1	1	5	1	1	1	1	0	0	0	0	0	0	0	999	999	0	0	0	999	0	999	999	999	0	0	0	3
1295	62.7	1	9	999		999	2	5	999	1	4	999	999	2	999	999	999	7	0	2	4	1	1	1	1	1	1	1	0	0	0	0	0	0	999	999	999	1	0	0	999	0	999	999	999	0	0	0	1
1296	54.9	1	9	999		999	1	6	999	2	3	999	999	1	999	999	999	7	0	2	4	1	1	1	1	1	4	1	0	0	0	0	1	0	0	999	999	0	0	0	999	0	999	999	999	0	0	0	0
1297	35.7	1	9	999		999	3	5	999	3	1	999	999	1	999	999	999	1	0	4	4	1	1	5	1	1	1	1	0	0	1	0	0	0	0	999	999	1	0	0	999	0	999	999	999	0	0	0	0
1298	23.9	1	9	999		999	3	25	999	3	1	999	999	2	999	999	999	1	0	7	6	1	1	1	1	1	4	1	0	0	0	1	0	0	0	999	999	1	1	0	999	1	999	999	999	0	0	0	1
1299	60.6	1	9	999		999	999	17	999	2	8	999	999	3	999	999	999	7	0	2	2	1	1	1	1	1	1	1	0	0	0	0	1	0	999	999	999	1	1	0	0	0	0	1	0	0	0	0	0
1300	30.3	1	9	999		999	1	5	999	3	1	999	999	1	999	999	999	7	0	1	3	1	1	1	1	1	4	1	0	0	0	0	0	0	0	999	999	0	0	0	0	0	0	1	0	0	0	0	0
1301	36.4	1	9	999		999	3	25	999	3	1	999	999	2	999	999	999	7	0	4	3	1	1	6	1	1	1	1	0	0	0	1	0	0	0	999	999	1	1	0	999	0	999	999	999	0	0	0	0
1302	46.6	1	9	999		999	1	19	999	4	3	999	999	2	999	999	999	7	0	5	5	1	1	6	1	1	1	1	0	0	1	0	0	0	0	999	999	1	0	0	999	0	999	999	999	0	0	0	0
1303	80.1	1	9	999		999	1	26	999	2	8	999	999	1	999	999	999	7	0	1	3	1	1	6	1	1	1	1	0	0	1	0	0	0	999	999	999	1	0	0	0	1	1	0	0	0	0	1	0
1304	29.1	1	9	999		999	1	15	999	3	1	999	999	2	999	999	999	1	0	3	3	1	1	1	1	1	4	1	0	0	0	0	0	0	0	999	999	0	0	0	999	0	999	999	999	0	0	0	0
1305	78.9	1	9	999		999	1	25	999	2	8	999	999	3	999	999	999	999	0	1	4	1	1	1	1	1	5	1	0	0	0	0	0	0	0	999	999	1	0	0	999	1	999	999	999	0	0	1	0
1306	46.8	1	9	999		999	1	6	999	3	6	999	999	1	999	999	999	7	0	4	3	1	1	6	1	1	4	1	0	1	0	0	0	0	0	999	999	1	0	0	999	0	999	999	999	0	0	0	0
1307	51.2	1	9	999		999	2	5	999	2	3	999	999	2	999	999	999	7	0	4	6	1	1	1	1	1	5	1	0	0	0	0	0	0	0	999	999	0	1	0	999	0	999	999	999	0	0	0	0
1308	76.4	1	9	999		999	1	5	999	0	999	999	999	3	999	999	999	7	0	1	2	1	1	1	1	1	1	1	0	0	0	999	0	0	999	999	999	1	1	0	999	0	999	999	999	0	0	0	0
1309	40.2	1	9	999		999	2	25	999	3	6	999	999	1	999	999	999	7	0	2	5	1	1	1	1	1	1	1	0	0	1	0	0	0	0	999	999	1	0	0	999	0	999	999	999	0	0	0	0
1310	41.1	1	9	999		999	1	10	999	3	6	999	999	1	999	999	999	1	0	2	999	1	1	3	1	1	1	1	0	0	0	0	0	0	0	999	999	0	0	0	999	0	999	999	999	0	0	0	1
1311	62.3	1	9	999		999	3	25	999	1	8	999	999	4	999	999	999	1	0	5	4	1	1	1	1	1	1	1	0	0	1	0	0	0	0	999	999	1	0	0	999	0	999	999	999	0	0	0	0
1312	32.3	1	9	999		999	1	5	999	3	1	999	999	1	999	999	999	4	0	3	2	1	1	3	1	1	1	1	0	0	0	0	0	0	0	999	999	0	0	0	999	0	999	999	999	0	0	0	1
1313	88.3	1	9	999		999	1	13	999	0	8	999	999	3	999	999	999	7	0	1	4	1	1	1	1	1	4	1	0	0	0	0	0	0	0	999	999	1	0	0	1	1	0	0	0	0	0	0	0
1314	19.4	1	9	999		999	3	5	999	2	1	999	999	1	999	999	999	7	0	3	3	1	1	3	1	1	1	1	0	0	0	0	0	0	0	999	999	0	0	0	999	0	999	999	999	0	0	0	0
1315	39.6	1	9	999		999	2	5	999	3	6	999	999	2	999	999	999	1	0	3	5	1	1	1	1	1	4	1	0	0	0	0	1	0	0	999	999	0	0	0	999	0	999	999	999	0	0	0	1
1316	34.9	1	9	999		999	4	15	999	3	1	999	999	2	999	999	999	1	0	3	3	1	1	3	1	1	1	1	0	0	0	0	999	1	999	999	999	0	0	0	999	0	999	999	999	0	0	0	0
1317	38.8	1	9	999		999	2	5	999	3	3	999	999	1	999	999	999	7	0	4	4	1	1	1	1	1	4	1	0	0	0	0	0	1	0	999	999	0	0	0	999	0	999	999	999	0	0	0	1
1318	51.6	1	9	999		999	2	6	999	2	1	999	999	1	999	999	999	7	0	1	3	1	1	3	1	1	4	1	0	0	0	0	0	0	0	999	999	0	0	0	999	0	999	999	999	0	0	0	0
1319	32.5	1	9	999		999	2	25	999	4	1	999	999	2	999	999	999	1	0	3	3	1	1	3	1	1	1	1	0	0	0	0	0	0	0	999	999	0	0	0	999	0	999	999	999	0	0	0	1
1320	43	1	9	999		999	2	25	999	3	6	999	999	4	999	999	999	1	0	4	4	1	1	5	1	0	4	1	0	1	0	0	0	0	0	999	999	1	0	0	999	1	999	999	999	0	0	0	0
1321	24.7	1	9	999		999	3	25	999	1	1	999	999	1	999	999	999	7	0	2	3	1	1	3	1	1	1	1	0	0	0	0	1	0	0	999	999	0	0	0	1	0	0	0	0	0	0	0	0
1322	24.5	1	9	999		999	3	5	999	3	1	999	999	2	999	999	999	7	0	2	3	1	1	3	1	1	1	1	0	0	0	1	0	0	0	999	999	0	0	0	999	0	999	999	999	0	0	0	0
1323	56	1	9	999		999	2	5	999	0	1	999	999	1	999	999	999	1	0	5	5	1	1	1	1	1	4	1	0	1	0	0	0	0	0	999	999	1	0	0	0	0	1	1	0	0	0	0	0
1324	35.2	1	9	999		999	2	13	999	3	1	999	999	1	999	999	999	1	0	6	3	1	1	3	1	1	1	1	0	0	0	0	0	0	1	999	999	1	1	0	1	1	0	1	1	0	0	0	1
1325	30.6	1	9	999		999	1	25	999	1	1	999	999	1	999	999	999	7	0	1	2	1	1	1	1	1	4	1	0	0	0	0	1	0	0	999	999	1	1	0	999	0	999	999	999	0	0	0	0
1326	70.3	1	9	999		999	2	17	999	2	8	999	999	3	999	999	999	1	0	5	6	1	1	1	1	1	1	1	0	0	0	0	0	0	1	999	999	1	1	0	1	1	0	0	0	0	0	0	0
1327	67.8	1	9	999		999	2	13	999	0	8	999	999	2	999	999	999	7	0	2	3	1	1	1	1	1	4	1	0	0	0	0	0	0	0	999	999	1	1	0	999	0	999	999	999	0	0	0	0
1328	65.7	1	9	999		999	1	13	999	2	1	999	999	2	999	999	999	1	0	7	6	1	1	1	1	1	4	1	0	1	1	0	0	1	0	999	999	1	1	0	999	0	999	999	999	0	0	1	0
1329	42	1	9	999		999	2	25	999	1	1	999	999	1	999	999	999	7	999	3	4	1	1	5	1	1	1	1	0	0	0	0	1	0	1	999	999	0	0	0	0	0	1	1	1	0	0	0	1
1330	60.2	1	9	999		999	2	5	999	0	8	999	999	3	999	999	999	7	0	3	4	1	1	1	1	1	1	1	0	0	0	0	0	1	999	999	999	1	0	0	999	0	999	999	999	0	999	0	1
1331	37.2	1	9	999		999	3	25	999	3	1	999	999	2	999	999	999	7	0	3	2	1	1	6	1	1	1	1	0	0	0	0	0	0	0	999	999	0	0	0	999	0	999	999	999	0	0	0	1
1332	44.7	1	9	999		999	2	17	999	1	1	999	999	1	999	999	999	7	0	3	3	1	1	6	1	1	4	1	0	0	0	0	0	0	0	999	999	1	0	0	999	1	999	999	999	0	0	0	1
1333	30.3	1	9	999		999	2	25	999	2	9	999	999	1	999	999	999	1	0	7	5	1	1	6	1	1	4	1	0	0	0	0	1	0	0	999	999	0	0	0	999	0	999	999	999	0	0	0	1
1334	63.9	1	9	999		999	2	5	999	2	1	999	999	2	999	999	999	7	0	4	3	1	1	6	1	1	1	1	0	0	0	0	0	0	999	999	999	1	1	0	999	0	999	999	999	0	0	0	0
1335	36.4	1	9	999		999	1	6	999	1	1	999	999	2	999	999	999	7	0	3	5	1	1	1	1	1	4	1	0	0	1	0	0	0	0	999	999	1	0	0	999	0	999	999	999	0	0	0	0
1336	31.2	1	9	999		999	1	18	999	1	6	999	999	2	999	999	999	7	0	2	3	1	1	1	1	1	4	1	0	0	1	0	0	0	0	999	999	0	0	0	999	0	999	999	999	0	0	0	0
1337	25.3	1	9	999		999	1	18	999	3	6	999	999	2	999	999	999	7	0	999	3	1	1	1	1	1	4	1	0	0	1	0	0	0	0	999	999	0	0	0	999	0	999	999	999	0	0	0	0
1338	42.2	1	9	999		999	999	999	999	999	999	999	999	999	999	999	999	999	999	999	999	999	999	999	999	999	999	999	999	999	999	999	999	999	999	999	999	999	999	999	999	999	999	999	999	999	999	999	999
1339	41.3	1	9	999		999	3	25	999	4	6	999	999	1	999	999	999	1	1	3	2	1	1	1	1	1	1	1	0	0	1	0	0	0	0	999	999	0	0	0	999	0	999	999	999	0	0	0	0
1340	65.3	1	9	999		999	999	13	999	2	8	999	999	3	999	999	999	7	0	2	4	1	1	6	1	1	1	1	0	0	0	0	1	0	1	999	999	1	0	0	1	0	1	1	0	0	0	0	0
1341	38.9	1	9	999		999	5	17	999	3	6	999	999	1	999	999	999	7	0	2	3	1	1	1	1	1	4	5	0	0	0	0	0	0	0	999	999	0	0	0	999	0	999	999	999	0	0	0	0
1342	54.1	1	9	999		999	2	5	999	2	3	999	999	4	999	999	999	7	0	1	3	1	1	3	1	1	4	1	0	0	0	0	0	0	0	999	999	1	1	0	999	0	999	999	999	0	0	0	0
1343	27.4	1	9	999		999	2	25	999	3	6	999	999	1	999	999	999	7	0	1	3	1	1	3	1	1	1	1	0	0	0	0	0	0	0	999	999	0	0	0	999	0	999	999	999	0	0	0	0
1344	22.7	1	9	999		999	1	25	999	3	6	999	999	2	999	999	999	7	0	2	3	1	1	1	1	1	1	1	0	0	1	1	0	0	0	999	999	0	0	0	999	0	999	999	999	0	0	0	0
1345	39.6	1	9	999		999	2	5	999	3	6	999	999	2	999	999	999	1	0	4	4	1	1	1	1	1	4	1	0	0	1	0	0	1	0	999	999	0	0	0	999	0	999	999	999	0	0	0	0
1346	26.5	1	9	999		999	2	25	999	3	6	999	999	4	999	999	999	1	0	3	4	1	1	3	1	1	1	1	0	0	1	0	0	1	0	999	999	0	0	0	999	0	999	999	999	0	0	0	0
1347	46	1	9	999		999	2	25	999	3	6	999	999	1	999	999	999	7	0	2	4	1	1	1	1	1	1	1	0	0	0	0	0	0	0	999	999	1	0	0	999	0	999	999	999	0	0	0	0
1348	31.5	1	9	999		999	2	18	999	2	6	999	999	4	999	999	999	1	0	4	5	1	1	2	1	1	4	1	0	0	0	0	0	0	0	999	999	0	0	0	999	0	999	999	999	0	0	0	0
1349	33.7	1	9	10		999	1	25	999	1	1	999	999	4	999	999	999	1	0	6	3	1	1	3	1	1	1	1	0	0	1	0	1	1	0	999	999	0	0	0	999	0	999	999	999	0	0	0	0
1350	35.5	1	9	11		999	2	13	999	4	1	999	999	1	999	999	999	1	0	4	3	1	1	3	1	1	1	1	1	0	0	0	0	0	1	999	999	0	0	0	0	0	0	0	1	0	0	1	1
1351	91.5	1	9	10		999	1	13	999	0	8	999	999	3	999	999	999	7	0	3	3	1	1	1	1	1	1	1	0	0	0	0	0	0	1	999	999	1	0	0	999	0	999	999	999	0	0	0	0
1352	31.7	1	9	11		999	2	25	999	3	6	999	999	1	999	999	999	2	0	5	4	1	1	3	1	1	1	1	0	0	0	0	0	0	999	999	999	1	0	0	999	0	999	999	999	0	999	0	1
1353	36.2	1	9	10		999	3	5	999	3	1	999	999	2	999	999	999	1	0	3	2	1	1	1	1	1	1	1	0	0	0	0	0	0	0	999	999	0	0	0	999	0	999	999	999	0	0	0	0
1354	58	1	9	11		999	999	5	999	999	1	999	999	2	999	999	999	1	0	6	3	1	1	3	1	1	1	1	0	0	0	0	0	0	0	999	999	1	0	0	999	0	999	999	999	0	0	0	0
1355	34.1	1	9	10		999	1	25	999	3	1	999	999	1	999	999	999	1	0	4	3	1	1	1	1	1	4	1	0	0	999	0	1	1	0	999	999	0	0	0	0	0	0	1	0	0	0	0	0
1356	35.2	1	9	11		999	2	25	999	3	1	999	999	1	999	999	999	7	0	1	2	1	1	5	1	1	1	999	0	0	0	0	1	0	0	999	999	1	0	0	999	0	999	999	999	0	0	0	0
1357	57.1	1	9	11		999	3	13	999	4	7	999	999	3	999	999	999	7	0	1	3	1	1	1	1	1	1	1	0	0	1	0	0	0	0	999	999	1	1	0	999	1	999	999	999	0	0	0	0
1358	49.3	1	9	12		999	1	25	999	3	1	999	999	1	999	999	999	7	0	5	6	1	1	1	1	1	1	1	0	0	0	0	1	0	0	999	999	1	1	0	999	1	999	999	999	0	0	0	0
1359	28.9	1	9	11		999	2	13	999	3	1	999	999	1	999	999	999	1	0	3	2	1	1	3	1	1	1	1	0	0	1	0	1	0	999	999	999	0	0	0	999	0	999	999	999	0	0	0	0
1360	32.8	1	9	10		999	4	5	999	3	6	999	999	2	999	999	999	1	0	4	3	1	1	3	1	1	1	1	0	0	0	0	0	0	0	999	999	1	0	0	999	0	999	999	999	0	0	0	0
1361	65.1	1	9	10		999	1	16	999	2	8	999	999	2	999	999	999	7	0	2	5	1	1	1	1	1	4	1	0	0	0	0	0	0	0	999	999	1	0	0	999	0	999	999	999	0	0	0	0
1362	77.5	1	9	11		999	2	5	999	2	8	999	999	3	999	999	999	7	0	1	3	1	1	5	1	1	1	1	0	0	0	0	0	0	0	999	999	1	0	0	999	0	999	999	999	0	0	0	1
1363	58.1	1	9	11		999	3	12	999	3	7	999	999	3	999	999	999	7	0	3	4	1	1	3	1	1	1	1	0	0	0	999	0	0	1	999	999	999	0	0	999	0	999	999	999	0	0	999	0
1364	26.1	1	9	10		999	1	6	999	3	6	999	999	1	999	999	999	7	0	2	3	1	1	3	1	1	4	1	0	0	1	0	0	0	0	999	999	0	0	0	999	0	999	999	999	0	0	0	1
1365	63.4	1	9	11		999	2	5	999	0	8	999	999	4	999	999	999	1	0	5	4	1	1	1	1	0	1	1	0	0	0	0	0	0	999	999	999	1	0	0	999	0	999	999	999	0	0	0	0
1366	89.7	1	9	10		999	1	16	999	0	8	999	999	3	999	999	999	7	0	2	5	1	1	1	1	1	4	1	0	0	0	0	1	0	0	999	999	1	1	0	0	0	1	0	0	0	0	0	0
1367	41.2	1	9	11		999	1	5	999	1	1	999	999	2	999	999	999	1	0	4	4	1	1	6	1	999	1	1	0	0	1	999	0	1	1	999	999	0	0	0	999	0	999	999	999	0	0	0	0
1368	31	1	9	11		999	1	25	999	1	1	999	999	1	999	999	999	1	0	3	5	1	2	3	1	1	1	1	0	0	0	0	0	0	0	999	999	0	0	0	999	0	999	999	999	0	0	0	0
1369	45.8	1	9	10		999	2	13	999	4	3	999	999	1	999	999	999	7	0	1	4	1	1	3	1	1	4	1	0	0	0	0	0	0	0	999	999	0	0	0	999	0	999	999	999	0	0	0	0
1370	34.7	1	9	10		999	2	25	999	3	1	999	999	4	999	999	999	7	0	4	3	1	1	1	1	1	4	1	0	0	0	0	0	0	0	999	999	1	0	0	0	1	0	1	0	0	0	0	1
1371	26.7	1	9	10		999	2	25	999	4	6	999	999	2	999	999	999	1	0	3	4	1	1	3	1	1	1	1	0	0	0	0	0	0	0	999	999	0	0	0	999	0	999	999	999	0	0	0	0
1372	53.8	1	9	10		999	2	17	999	0	6	999	999	2	999	999	999	7	0	3	4	1	1	1	1	1	4	1	0	0	0	0	1	0	0	999	999	0	0	0	999	0	999	999	999	0	0	0	0
1373	36.9	1	9	11		999	2	5	999	1	1	999	999	1	999	999	999	7	0	4	2	1	1	3	1	1	1	1	0	0	0	1	1	0	0	999	999	1	0	0	999	0	999	999	999	0	0	0	0
1374	27.6	1	9	10		999	2	6	999	2	6	999	999	1	999	999	999	7	0	3	4	1	1	3	1	1	4	1	0	0	0	1	0	0	0	999	999	0	1	0	999	0	999	999	999	0	0	0	0
1375	28.2	1	9	10		999	2	18	999	2	6	999	999	2	999	999	999	7	0	2	3	1	1	1	1	1	4	1	0	0	0	0	0	0	0	999	999	0	0	0	999	1	999	999	999	0	0	0	0
1376	49.3	1	9	10		999	1	17	999	0	6	999	999	2	999	999	999	7	0	3	4	1	1	1	1	1	4	1	0	0	0	0	0	0	0	999	999	1	0	0	999	0	999	999	1	0	0	0	0
1377	54.9	1	9	10		999	2	13	999	1	1	999	999	1	999	999	999	7	0	2	3	1	1	6	1	1	4	1	0	0	0	0	0	0	0	999	999	0	1	0	999	0	999	999	999	0	0	0	0
1378	42	1	9	11		999	2	8	999	3	1	999	999	2	999	999	999	1	0	3	3	1	1	5	1	1	1	1	0	0	0	0	0	1	0	999	999	0	0	0	999	0	999	999	999	0	0	0	0
1379	48	1	9	10		999	3	17	999	0	1	999	999	1	999	999	999	1	0	6	4	1	1	1	1	1	4	1	0	0	0	0	0	0	0	999	999	0	0	0	999	0	999	999	999	0	0	0	0
1380	37.6	1	9	10		999	2	13	999	1	6	999	999	1	999	999	999	7	0	3	5	1	1	3	1	1	1	1	0	0	1	0	1	0	0	999	999	0	1	0	999	1	999	999	999	0	0	0	0
1381	21	1	9	10		999	2	25	999	1	6	999	999	1	999	999	999	1	0	3	3	1	1	1	1	1	4	1	0	0	0	0	0	0	0	999	999	1	0	0	999	1	999	999	999	0	0	0	1
1382	44	1	9	10		999	2	5	999	1	6	999	999	1	999	999	999	7	0	2	2	1	1	6	1	1	4	1	0	0	0	0	0	0	0	999	999	0	0	0	999	0	999	999	999	0	0	0	0
1383	53.4	1	9	10		999	999	999	999	999	999	999	999	999	999	999	999	999	999	999	999	999	999	999	999	999	999	999	999	999	999	999	999	999	999	999	999	999	999	999	999	999	999	999	999	999	999	999	999
1384	40.2	1	9	10		999	2	5	999	0	3	999	999	1	999	999	999	7	0	4	4	1	1	6	1	1	4	1	0	0	1	0	0	0	0	999	999	0	0	0	999	0	999	999	999	0	0	0	1
1385	38.5	1	9	10		999	2	17	999	2	1	999	999	1	999	999	999	7	0	1	2	1	1	6	1	1	4	1	0	0	0	0	1	1	0	999	999	0	0	1	999	0	999	999	999	0	0	0	0
1386	67.2	1	9	10		999	1	13	999	0	8	999	999	2	999	999	999	7	0	4	5	1	1	6	1	1	4	1	0	0	0	0	0	1	0	999	999	1	0	0	999	0	999	999	999	0	0	0	1
1387	38	1	9	10		999	2	25	999	3	1	999	999	1	999	999	999	7	0	4	3	1	1	1	1	1	4	1	0	0	0	0	1	0	0	999	999	0	0	0	999	0	999	999	999	0	0	0	1
1388	65	1	9	10		999	2	5	999	2	4	999	999	2	999	999	999	1	0	2	5	1	1	1	1	1	4	1	0	0	0	0	0	1	0	999	999	1	0	1	999	1	999	999	999	0	0	1	0
1389	39	1	9	10		999	2	25	999	4	1	999	999	4	999	999	999	1	0	4	4	1	1	1	1	1	4	1	0	0	0	0	0	0	0	999	999	0	0	0	999	0	999	999	999	0	0	0	1
1390	57.5	1	9	10		999	1	25	999	0	4	999	999	2	999	999	999	1	0	4	4	1	1	1	1	1	4	1	0	0	0	0	1	1	0	999	999	0	1	0	999	0	999	999	999	0	0	1	1
1391	34.3	1	9	10		999	2	6	999	4	6	999	999	1	999	999	999	1	0	3	3	1	1	5	1	1	4	1	0	0	0	0	0	1	0	999	999	0	0	0	999	0	999	999	999	0	0	0	0
1392	49	1	9	10		999	2	25	999	1	1	999	999	2	999	999	999	7	0	5	6	1	1	1	1	1	2	1	0	0	0	0	1	0	0	999	999	0	1	0	999	0	999	999	999	0	0	0	1
1393	42.8	1	9	10		999	2	25	999	3	1	999	999	2	999	999	999	7	0	4	5	1	1	1	1	1	4	1	0	0	0	0	0	0	0	999	999	1	0	0	0	0	1	0	0	0	0	0	0
1394	53	1	9	10		999	2	5	999	0	8	999	999	4	999	999	999	7	0	3	5	1	1	1	1	1	4	1	0	0	1	0	0	0	0	999	999	1	1	0	999	1	999	999	999	0	0	0	1
1395	38	1	9	10		999	1	2	999	0	1	999	999	2	999	999	999	999	0	7	3	1	1	3	1	1	5	1	0	0	0	0	1	0	0	999	999	0	0	0	0	0	0	0	1	0	0	0	0
1396	52.4	1	9	10		999	2	25	999	2	3	999	999	1	999	999	999	7	0	1	3	1	1	1	1	1	4	1	0	0	0	0	0	0	0	999	999	0	0	0	999	0	999	999	999	0	0	0	0
1397	43.3	1	9	10		999	1	25	999	0	1	999	999	2	999	999	999	1	0	6	5	1	1	5	1	1	4	1	0	0	0	0	0	0	0	999	999	0	0	0	999	0	999	999	999	0	0	0	0
1398	25.7	1	9	10		999	1	25	999	1	1	999	999	2	999	999	999	1	0	4	3	1	1	5	1	1	4	1	0	0	0	0	0	0	0	999	999	0	0	0	0	0	1	0	0	0	0	1	0
1399	22.4	1	9	10		999	1	25	999	3	1	999	999	1	999	999	999	1	0	2	3	1	1	5	1	1	4	1	0	0	0	0	0	0	0	999	999	0	0	0	999	0	999	999	999	0	0	0	1
1400	65.3	1	9	10		999	1	16	999	0	1	999	999	3	999	999	999	7	0	2	3	1	1	5	1	1	4	1	0	0	0	0	1	0	0	999	999	0	1	0	0	1	0	1	0	0	0	0	0
1401	41.2	1	9	10		999	1	25	999	2	1	999	999	1	999	999	999	7	0	2	1	1	1	5	1	1	4	1	0	0	0	0	1	0	0	999	999	0	0	0	999	0	999	999	999	0	0	0	0
1402	62.9	1	9	10		999	3	5	999	0	8	999	999	2	999	999	999	1	0	4	2	1	1	1	1	1	4	1	0	0	0	0	1	0	0	999	999	1	0	0	999	0	999	999	999	0	0	1	1
1403	43.5	1	9	10		999	2	5	999	4	6	999	999	1	999	999	999	7	0	3	5	1	1	1	1	1	4	1	0	0	0	0	0	0	0	999	999	0	0	0	999	0	999	999	999	0	0	0	0
1404	50.4	1	9	10		999	1	17	999	3	6	999	999	2	999	999	999	7	0	4	7	1	1	5	1	1	1	1	1	0	1	0	999	0	0	999	999	0	1	0	999	0	999	999	999	0	0	0	0
1405	30.6	1	9	10		999	2	25	999	3	1	999	999	1	999	999	999	1	0	5	4	1	1	6	1	1	5	1	0	0	0	0	0	0	0	999	999	0	0	0	0	0	1	0	0	0	0	0	1
1406	25.6	1	9	10		999	2	26	999	3	1	999	999	1	999	999	999	7	0	2	2	1	1	3	1	1	5	1	0	0	0	0	0	0	0	999	999	0	0	0	999	0	999	999	999	0	0	0	0
1407	54.2	1	9	10		999	2	5	999	2	9	999	999	1	999	999	999	1	0	7	2	1	1	1	5	1	5	1	0	0	0	0	0	1	0	999	999	0	0	0	999	0	999	999	999	0	0	0	0
1408	35	1	9	10		999	1	25	999	1	8	999	999	1	999	999	999	7	0	3	4	1	1	6	1	1	5	1	0	0	1	0	1	0	0	999	999	0	0	0	999	0	999	999	999	0	0	0	0
1409	36.2	1	9	10		999	2	5	999	1	3	999	999	1	999	999	999	1	0	5	5	1	1	3	1	1	5	1	0	0	0	0	1	0	0	999	999	1	0	0	999	0	999	999	999	0	0	0	0
1410	45.2	1	9	10		999	1	15	999	2	6	999	999	2	999	999	999	7	0	4	4	1	1	3	1	1	5	1	0	0	1	0	1	0	0	999	999	1	1	0	999	0	999	999	999	0	0	0	0
1411	37.3	1	9	10		999	2	25	999	3	1	999	999	1	999	999	999	7	0	3	5	1	1	1	1	1	5	1	0	0	0	0	0	0	0	999	999	0	1	0	999	0	999	999	999	0	0	0	0
1412	41.1	1	9	10		999	1	25	999	1	1	999	999	1	999	999	999	7	0	3	3	1	1	1	1	1	5	1	0	0	0	0	0	0	0	999	999	0	0	0	999	0	999	999	999	0	0	0	1
1413	79.4	1	9	10		999	1	13	999	0	8	999	999	1	999	999	999	7	0	999	999	1	999	6	1	1	5	1	0	0	0	0	0	0	0	999	999	0	0	0	999	0	999	999	999	0	0	0	0
1414	23	1	9	10		999	1	18	999	3	1	999	999	1	999	999	999	1	0	4	4	1	1	1	1	1	5	1	0	0	0	0	0	0	0	999	999	0	0	0	999	0	999	999	999	0	0	0	0
1415	22.9	1	9	10		999	2	27	999	3	5	999	999	1	999	999	999	7	0	999	999	1	1	1	1	1	5	1	0	999	0	0	1	0	0	999	999	0	0	0	999	0	999	999	999	0	0	0	0
1416	40.4	1	9	10		999	999	999	999	999	999	999	999	999	999	999	999	999	999	999	999	999	999	999	999	999	999	999	999	999	999	999	999	999	999	999	999	999	999	999	999	999	999	999	999	999	999	999	999
1417	40.4	1	9	10		999	1	18	999	1	5	999	999	1	999	999	999	1	0	5	5	1	1	1	1	1	5	1	0	0	1	0	0	0	0	999	999	0	0	0	999	0	999	999	999	0	0	0	0
1418	57.6	1	9	10		999	2	15	999	3	1	999	999	1	999	999	999	7	0	6	7	1	1	1	1	1	5	1	0	0	0	0	1	0	0	999	999	0	0	0	999	0	999	999	999	0	0	0	0
1419	45.6	1	9	10		999	2	17	999	2	1	999	999	3	999	999	999	1	0	5	3	1	1	1	1	1	5	1	0	0	0	0	0	0	0	999	999	0	0	0	999	0	999	999	999	0	0	0	0
1420	65.5	1	9	10		999	2	17	999	2	3	999	999	1	999	999	999	7	0	1	3	1	1	3	1	1	5	1	0	0	0	0	0	0	0	999	999	1	0	0	999	0	999	999	999	0	0	0	1
1421	25.8	1	9	10		999	2	25	999	2	6	999	999	1	999	999	999	1	0	4	3	1	1	3	1	1	5	1	0	0	0	0	0	0	0	999	999	0	0	0	999	0	999	999	999	0	0	0	0
1422	32.8	1	9	10		999	2	13	999	2	6	999	999	1	999	999	999	7	0	4	4	1	1	1	1	1	5	1	0	0	0	0	0	0	0	999	999	1	0	0	999	0	999	999	999	0	0	0	0
1423	52.1	1	9	10		999	2	4	999	2	3	999	999	1	999	999	999	1	0	6	4	1	1	1	1	1	5	1	0	0	0	0	1	0	0	999	999	1	1	0	999	1	999	999	999	0	0	0	0
1424	34.1	1	9	10		999	3	25	999	1	8	999	999	1	999	999	999	7	0	4	4	1	1	1	1	1	5	1	0	0	0	0	0	0	0	999	999	1	1	0	999	0	999	999	999	0	0	0	0
1425	69.2	1	9	10		999	2	5	999	0	8	999	999	2	999	999	999	7	0	3	4	1	1	1	1	1	5	1	0	0	0	0	0	0	0	999	999	1	0	0	999	0	999	999	999	0	0	0	0
1426	55.5	1	9	10		999	2	5	999	3	3	999	999	1	999	999	999	7	0	2	5	1	1	6	1	1	5	1	0	0	0	0	0	0	0	999	999	1	0	0	999	0	999	999	999	0	0	0	0
1427	54.3	1	9	10		999	1	15	999	0	6	999	999	1	999	999	999	7	0	4	3	1	1	1	1	1	5	1	0	0	0	0	0	0	0	999	999	0	0	0	999	0	999	999	999	0	0	0	0
1428	78.3	1	9	10		999	2	5	999	0	8	999	999	1	999	999	999	7	0	1	3	1	1	1	1	1	5	1	0	0	0	0	0	0	0	999	999	1	0	0	999	0	999	999	999	0	0	0	0
1429	46.4	1	9	10		999	2	5	999	0	1	999	999	1	999	999	999	7	0	2	3	1	1	1	1	1	5	1	0	0	0	0	0	0	0	999	999	1	0	0	999	0	999	999	999	0	0	0	0
1430	30.7	1	9	13		999	2	5	999	3	1	999	999	1	999	999	999	1	0	4	3	1	2	1	1	1	5	1	0	0	0	0	0	0	0	999	999	0	0	0	999	0	999	999	999	0	0	0	0
1431	24.4	1	9	13		999	3	25	999	2	1	999	999	1	999	999	999	1	0	3	2	1	2	1	3	1	5	1	0	0	0	0	1	0	0	999	999	0	0	0	999	0	999	999	999	0	0	0	1
1432	52.8	1	9	13		999	2	15	999	0	1	999	999	2	999	999	999	7	0	4	4	1	2	1	3	1	5	1	0	0	0	0	0	0	0	999	999	0	0	0	999	0	999	999	999	0	0	0	0
1433	27.6	1	9	13		999	2	17	999	2	1	999	999	2	999	999	999	1	0	4	2	1	2	5	1	1	5	1	0	0	0	0	0	0	0	999	999	0	0	0	999	0	999	999	999	0	0	0	0
1434	33.1	1	9	13		999	2	5	999	1	1	999	999	1	999	999	999	1	0	5	2	999	2	1	1	1	5	1	0	0	0	0	0	1	0	999	999	0	0	0	999	0	999	999	999	0	0	0	1
1435	56.4	1	9	14		999	2	5	999	3	3	999	999	2	999	999	999	1	0	3	5	999	1	1	1	1	1	1	0	0	0	0	1	0	0	999	999	0	0	0	999	0	999	999	999	0	0	0	3
1436	53	1	9	14		999	3	25	999	3	5	999	999	1	999	999	999	7	0	3	4	999	1	1	1	1	1	1	0	0	0	0	1	0	0	999	999	1	0	0	999	1	999	999	999	0	0	0	0
1437	67.5	1	9	14		999	1	5	999	2	8	999	999	1	999	999	999	7	0	3	4	999	1	1	1	1	1	1	0	0	0	0	1	0	0	999	999	1	1	0	999	0	999	999	999	0	0	0	0
1438	39	1	9	14		999	2	25	999	1	1	999	999	1	999	999	999	1	0	4	3	999	1	1	1	1	1	1	0	0	0	0	1	0	1	999	999	1	0	0	1	1	0	0	0	0	0	1	1
1439	34.3	1	9	14		999	2	25	999	3	6	999	999	1	999	999	999	1	0	3	3	999	1	3	1	1	1	1	0	0	0	0	0	0	0	999	999	0	0	0	999	0	999	999	999	0	0	0	0
1440	41.8	1	9	14		999	2	18	999	1	6	999	999	2	999	999	999	7	0	3	2	999	1	1	1	1	1	1	0	0	1	0	0	0	0	999	999	0	0	0	999	0	999	999	999	0	0	0	0
1441	43.4	1	9	14		999	2	15	999	3	1	999	999	1	999	999	999	7	0	4	7	999	1	1	1	1	1	1	0	0	0	0	1	0	0	999	999	1	1	0	999	0	999	999	999	0	0	0	0
1442	38.8	1	9	14		999	3	5	999	3	1	999	999	1	999	999	999	7	1	1	2	999	1	3	1	1	1	1	0	0	0	0	0	0	0	999	999	1	0	0	999	0	999	999	999	0	0	0	0
1443	23.8	1	9	14		999	4	25	999	1	1	999	999	1	999	999	999	1	0	7	5	999	1	1	1	1	1	1	0	0	0	0	0	0	0	999	999	1	1	0	999	0	999	999	999	0	0	0	0
1444	49.4	1	9	14		999	2	25	999	3	6	999	999	2	999	999	999	7	0	2	6	999	1	1	1	0	1	1	0	0	0	0	0	0	0	999	999	1	0	0	999	1	999	999	999	0	0	0	3
1445	37.4	1	9	13		999	2	5	999	0	1	999	999	1	999	999	999	1	0	4	3	999	2	1	1	1	5	1	0	0	0	999	0	0	0	999	999	0	0	0	999	0	999	999	999	0	0	0	0
1446	19.5	1	9	13		999	4	25	999	1	1	999	999	2	999	999	999	1	0	3	3	999	2	1	3	1	5	1	0	0	0	0	0	0	0	999	999	0	0	0	999	0	999	999	999	0	0	0	0
1447	50.3	1	9	13		999	1	25	999	0	1	999	999	1	999	999	999	7	0	2	3	1	2	6	1	1	1	1	0	0	0	0	0	0	0	999	999	0	0	0	999	0	999	999	999	0	0	0	0
1448	56.9	1	9	13		999	3	5	999	3	8	999	999	1	999	999	999	1	0	5	3	1	2	6	3	1	5	1	0	0	1	0	1	0	0	999	999	1	1	0	999	0	999	999	999	0	0	0	0
1449	35	1	9	13		999	1	17	999	3	1	999	999	2	999	999	999	1	0	6	3	1	2	1	3	1	5	1	0	0	0	0	1	0	0	999	999	0	0	0	999	1	999	999	999	0	0	0	0
1450	36.5	1	9	13		999	999	999	999	999	999	999	999	999	999	999	999	999	999	999	999	999	999	999	999	999	999	999	999	999	999	999	999	999	999	999	999	999	999	999	999	999	999	999	999	999	999	999	999
1451	35.1	1	9	13		999	3	5	999	0	1	999	999	2	999	999	999	1	0	5	3	1	2	1	1	1	5	1	0	0	0	0	1	0	0	999	999	0	0	0	999	0	999	999	999	0	0	0	0
1452	54	1	9	13		999	2	5	999	0	1	999	999	1	999	999	999	7	0	3	4	1	2	3	3	1	5	1	0	0	0	0	1	0	1	999	999	0	0	0	1	0	0	0	1	0	0	0	0
1453	45.7	1	9	13		999	1	25	999	1	1	999	999	1	999	999	999	7	0	5	3	1	2	3	3	1	4	1	1	0	999	0	1	0	0	999	999	0	0	0	999	0	999	999	999	0	0	0	0
1454	55.6	1	9	13		999	2	5	999	3	1	999	999	3	999	999	999	7	0	2	2	999	2	5	1	1	5	1	0	0	0	0	1	0	0	999	999	1	1	0	999	0	999	999	999	0	0	0	1
1455	36.6	1	9	13		999	3	25	999	1	1	999	999	1	999	999	999	1	0	5	3	1	2	6	3	1	5	1	0	0	0	0	1	0	0	999	999	0	0	0	999	0	999	999	999	0	0	0	0
1456	52.2	1	9	13		999	1	20	999	2	3	999	999	4	999	999	999	7	0	2	4	1	2	1	1	1	5	1	0	0	0	0	1	0	0	999	999	0	0	0	999	0	999	999	999	0	0	0	0
1457	51.7	1	9	13		999	1	6	999	1	3	999	999	1	999	999	999	7	0	1	2	1	2	1	1	1	4	1	0	0	999	0	1	0	0	999	999	0	0	0	999	0	999	999	999	0	0	0	0
1458	31.5	1	9	13		999	2	25	999	2	3	999	999	2	999	999	999	1	0	7	7	1	2	1	1	1	4	1	0	0	0	0	0	0	0	999	999	1	999	0	999	0	999	999	999	0	0	0	0
1459	37.4	1	9	13		999	2	5	999	999	1	999	999	1	999	999	999	1	0	6	3	1	2	1	3	1	5	1	0	0	0	0	0	0	0	999	999	0	0	0	999	0	999	999	999	0	0	0	0
1460	29.8	1	9	13		999	2	25	999	1	4	999	999	2	999	999	999	1	0	3	5	1	2	1	1	1	5	1	0	0	0	0	0	0	0	999	999	1	0	0	999	0	999	999	999	0	0	0	0
1461	48	1	9	13		999	2	13	999	0	3	999	999	1	999	999	999	7	0	1	2	999	2	1	3	1	5	1	0	0	0	0	1	0	0	999	999	0	0	0	999	0	999	999	999	0	0	0	0
1462	78.5	1	9	13		999	2	13	999	0	8	999	999	3	999	999	999	1	0	2	3	1	2	1	3	1	5	1	0	0	0	0	0	0	0	999	999	1	0	0	999	0	999	999	999	0	0	0	0
1463	36.5	1	9	13		999	999	999	999	999	999	999	999	999	999	999	999	999	999	999	999	999	999	999	999	999	999	999	999	999	999	999	999	999	999	999	999	999	999	999	999	999	999	999	999	999	999	999	999
1464	37.6	1	9	13		999	3	17	999	2	1	999	999	2	999	999	999	1	0	5	3	1	2	1	1	1	5	1	0	0	0	0	1	0	0	999	999	0	0	0	999	0	999	999	999	0	0	0	0
1465	22.3	1	9	13		999	5	25	999	3	1	999	999	1	999	999	999	1	0	4	2	999	2	1	3	1	4	1	0	0	0	0	1	0	0	999	999	0	0	999	999	0	999	999	999	1	0	0	0
1466	32.6	1	9	15		999	2	5	999	3	1	999	999	2	999	999	999	1	0	4	5	1	1	2	1	1	1	1	0	0	0	0	0	0	0	999	999	0	0	0	999	0	999	999	999	0	0	0	0
1467	72	1	9	15		999	3	5	999	0	1	999	999	2	999	999	999	7	0	3	7	1	1	2	1	1	1	1	0	1	1	0	0	0	0	999	999	1	0	0	999	0	999	999	999	0	0	0	1
1468	50.7	1	9	15		999	1	18	999	3	1	999	999	2	999	999	999	1	0	4	3	1	1	5	1	1	1	1	0	0	0	0	0	0	0	999	999	0	0	0	999	1	999	999	999	0	0	0	0
1469	47.9	1	9	15		999	2	25	999	3	3	999	999	2	999	999	999	7	0	3	8	1	1	1	1	1	1	1	1	1	0	0	0	0	0	999	999	1	0	0	999	0	999	999	999	0	0	0	0
1470	65.4	1	9	15		999	1	5	999	0	8	999	999	4	999	999	999	7	0	3	9	1	1	1	1	1	1	1	0	0	0	999	0	0	0	999	999	0	0	0	999	0	999	999	999	0	0	0	0
1471	25.3	1	9	15		999	2	25	999	3	6	999	999	2	999	999	999	1	0	3	3	1	1	3	1	1	999	1	0	0	0	0	0	1	0	999	999	0	0	0	999	0	999	999	999	0	0	0	0
1472	66.9	1	9	15		999	2	5	999	0	8	999	999	1	999	999	999	7	0	2	5	1	1	1	1	1	1	1	0	0	1	0	0	1	1	999	999	1	1	0	0	0	0	0	1	0	0	0	0
1473	60.2	1	9	15		999	2	2	999	2	1	999	999	2	999	999	999	7	0	2	5	1	1	1	1	1	1	1	0	0	1	0	0	0	0	999	999	1	0	0	999	0	999	999	999	0	0	0	0
1474	40.9	1	9	15		999	1	18	999	3	9	999	999	2	999	999	999	1	0	4	5	1	1	3	1	1	1	1	1	0	1	0	0	0	0	999	999	0	0	0	999	1	999	999	999	0	0	0	0
1475	999	1	9	15		999	1	25	999	3	1	999	999	1	999	999	999	7	0	4	4	1	999	3	1	1	1	1	0	0	0	0	1	0	0	999	999	0	0	0	999	0	999	999	999	0	0	0	0
1476	44.6	1	9	15		999	2	25	999	3	1	999	999	2	999	999	999	1	0	4	5	1	1	3	1	1	1	1	0	0	0	0	1	0	0	999	999	0	0	0	999	0	999	999	999	0	0	0	0
1477	27.5	1	9	15		999	2	25	999	1	6	999	999	2	999	999	999	1	0	4	3	1	1	999	1	1	1	1	0	0	0	0	0	0	0	999	999	0	0	0	999	0	999	999	999	0	0	1	1
1478	20.8	1	9	15		999	2	25	999	1	5	999	999	2	999	999	999	1	0	4	5	1	1	3	1	1	999	1	0	0	0	999	1	1	0	999	999	0	0	0	999	0	999	999	999	0	0	0	0
1479	50.3	1	9	15		999	2	5	999	1	6	999	999	2	999	999	999	7	0	4	6	1	1	1	1	1	1	1	0	0	0	0	0	0	0	999	999	0	0	0	999	0	999	999	999	0	0	0	0
1480	42.1	1	9	15		999	2	999	999	3	1	999	999	2	999	999	999	7	0	5	5	1	1	1	1	1	1	1	0	0	0	0	0	0	0	999	999	1	0	0	999	0	999	999	999	0	0	0	0
1481	62.3	1	9	15		999	1	25	999	1	8	999	999	1	999	999	999	7	0	3	8	1	1	1	1	1	1	1	1	1	0	0	1	0	0	999	999	1	1	0	999	1	999	999	999	0	0	0	0
1482	49.2	1	9	15		999	1	25	999	3	1	999	999	2	999	999	999	7	0	2	6	1	1	1	1	1	1	1	0	0	0	0	1	0	0	999	999	0	0	0	999	0	999	999	999	0	0	0	0
1483	41.7	1	9	15		999	1	25	999	3	1	999	999	2	999	999	999	7	0	2	3	1	1	1	1	1	1	1	0	0	1	0	0	0	0	999	999	1	0	0	999	1	999	999	999	0	0	0	0
1484	63.6	1	9	15		999	2	25	999	3	8	999	999	3	999	999	999	7	0	2	7	1	1	1	1	1	1	1	0	0	1	0	999	0	0	999	999	0	0	0	999	0	999	999	999	0	0	0	0
1485	49.6	1	9	15		999	3	25	999	4	7	999	999	2	999	999	999	7	0	4	7	1	1	1	1	1	1	1	0	0	0	0	0	0	0	999	999	1	1	0	999	0	999	999	999	0	0	0	0
1486	41.8	1	9	15		999	999	25	999	1	6	999	999	2	999	999	999	1	0	4	3	1	1	1	1	1	1	1	0	0	0	0	1	0	0	999	999	0	0	0	999	0	999	999	999	0	0	0	1
1487	60.8	1	9	15		999	2	15	999	3	3	999	999	4	999	999	999	7	0	3	6	1	1	999	1	1	1	1	0	0	0	0	0	0	0	999	999	0	0	0	999	0	999	999	999	0	0	0	0
1488	41.4	1	9	15		999	1	5	999	1	1	999	999	2	999	999	999	7	0	3	6	1	1	3	1	1	1	1	0	0	0	0	1	0	0	999	999	0	0	0	999	0	999	999	999	0	0	0	0
1489	61	1	9	15		999	2	25	999	4	1	999	999	4	999	999	999	7	0	1	3	1	1	1	1	1	1	1	1	1	0	0	0	0	0	999	999	0	0	0	999	0	999	999	999	0	0	0	0
1490	45.5	1	9	15		999	1	17	999	4	1	999	999	1	999	999	999	7	0	2	7	1	1	1	1	1	1	1	0	0	0	0	0	0	1	999	999	0	0	0	999	0	999	999	999	0	0	0	1
1491	53.9	1	9	16		999	2	5	999	0	8	999	999	2	999	999	999	7	0	4	8	1	1	1	1	1	1	1	0	0	999	0	1	0	0	999	999	1	999	0	999	0	999	999	999	0	0	0	0
1492	26.6	1	9	16		999	3	5	999	2	1	999	999	1	999	999	999	1	0	2	3	1	1	3	1	1	1	1	0	0	0	0	0	0	0	999	999	0	0	0	999	0	999	999	999	0	0	0	0
1493	56.8	1	9	16		999	2	25	999	2	6	999	999	4	999	999	999	1	0	5	5	1	1	1	1	1	1	1	0	999	0	0	1	0	0	999	999	0	0	0	999	0	999	999	999	0	0	0	1
1494	47.4	1	9	16		999	2	25	999	3	1	999	999	2	999	999	999	7	0	2	3	1	2	3	1	1	1	1	0	0	0	0	1	0	0	999	999	0	0	0	999	0	999	999	999	0	0	0	0
1495	54.9	1	9	16		999	2	18	999	0	1	999	999	1	999	999	999	1	0	4	5	999	999	1	1	1	1	1	0	1	0	0	0	0	0	999	999	1	0	0	999	0	999	999	999	0	0	0	1
1496	53	1	9	14		999	2	25	999	4	3	999	999	2	999	999	999	7	0	3	5	999	1	1	1	1	1	1	0	0	1	0	1	0	0	999	999	0	0	0	999	0	999	999	999	0	0	0	0
1497	48.8	1	9	16		999	1	17	999	3	9	999	999	2	999	999	999	7	0	3	5	999	1	3	1	1	1	1	0	0	1	0	0	0	0	999	999	0	0	0	999	0	999	999	999	0	0	0	0
1498	18.7	1	9	14		999	1	25	999	3	1	999	999	1	999	999	999	7	0	2	2	999	2	3	1	1	1	1	0	0	0	0	0	0	0	999	999	0	0	0	999	0	999	999	999	0	0	0	1
1499	40.5	1	9	16		999	2	17	999	3	6	999	999	1	999	999	999	1	0	3	4	1	1	1	1	1	1	1	0	0	1	0	0	1	0	999	999	0	0	0	999	0	999	999	999	0	0	0	0
1500	34.6	1	9	14		999	2	25	999	3	6	999	999	1	999	999	999	1	0	4	3	999	1	3	1	1	1	1	0	0	0	0	1	0	0	999	999	0	0	0	999	1	999	999	999	0	0	0	1
1501	56.1	1	9	16		999	4	5	999	0	1	999	999	2	999	999	999	7	0	2	6	999	999	1	1	1	999	1	0	0	0	0	0	0	0	999	999	1	0	0	999	0	999	999	999	0	0	0	0
1502	57.7	1	9	14		999	1	17	999	1	1	999	999	2	999	999	999	7	0	2	4	999	1	3	1	1	1	1	0	0	0	0	0	0	0	999	999	1	0	0	999	0	999	999	999	0	0	0	0
1503	38	1	9	16		999	2	5	999	2	9	999	999	1	999	999	999	1	0	3	3	1	1	1	1	1	1	1	0	0	0	0	0	0	0	999	999	0	0	0	999	0	999	999	999	0	0	0	0
1504	32.3	1	9	14		999	1	5	999	3	1	999	999	1	999	999	999	7	0	3	6	999	1	1	1	1	1	1	0	0	0	1	0	0	0	999	999	0	0	0	999	0	999	999	999	0	0	0	1
1505	59.2	1	9	16		999	2	5	999	0	1	999	999	2	999	999	999	7	0	1	4	1	1	1	1	1	1	1	1	0	0	0	0	0	0	999	999	1	1	0	999	0	999	999	999	0	0	0	0
1506	56.4	1	9	14		999	1	5	999	1	1	999	999	3	999	999	999	7	0	2	5	999	1	3	1	1	1	1	0	0	0	0	0	0	0	999	999	1	0	0	999	1	999	999	999	0	0	0	1
1507	43.1	1	9	16		999	1	15	999	1	1	999	999	2	999	999	999	7	0	4	3	1	1	1	1	1	5	1	0	0	0	0	0	0	0	999	999	1	1	0	1	0	0	0	999	0	0	0	0
1508	37.6	1	9	14		999	1	25	999	4	6	999	999	1	999	999	999	7	0	3	5	999	1	5	1	1	1	1	0	0	0	0	0	0	0	999	999	0	0	0	999	0	999	999	999	0	0	0	0
1509	46.6	1	9	16		999	1	13	999	2	6	999	999	1	999	999	999	7	0	3	5	1	1	1	1	1	1	1	0	0	0	0	0	0	0	999	999	0	0	0	999	0	999	999	999	0	0	0	999
1510	27.6	1	9	14		999	2	5	999	3	1	999	999	2	999	999	999	7	0	2	2	999	1	3	1	1	1	1	0	0	0	0	0	0	0	999	999	0	0	0	999	0	999	999	999	0	0	0	0
1511	58.6	1	9	14		999	3	13	999	1	4	999	999	2	999	999	999	7	0	3	4	999	1	1	1	1	1	1	0	0	1	0	0	0	0	999	999	1	1	0	999	1	999	999	999	0	0	0	0
1512	38.3	1	9	16		999	2	25	999	1	1	999	999	1	999	999	999	1	0	6	3	1	1	1	1	1	1	1	0	0	0	0	0	1	0	999	999	0	0	0	999	999	999	999	999	0	0	0	0
1513	48.5	1	9	14		999	2	25	999	3	1	999	999	2	999	999	999	1	0	5	5	999	1	1	1	1	1	1	0	0	0	0	0	0	0	999	999	0	0	0	999	0	999	999	999	0	0	0	0
1514	68.3	1	9	14		999	2	5	999	1	8	999	999	3	999	999	999	7	0	4	10	999	1	1	1	1	4	1	0	0	1	0	1	0	0	999	999	1	1	0	999	0	999	999	999	1	0	0	1
1515	18.4	1	9	14		999	3	25	999	3	1	999	999	1	999	999	999	7	0	1	5	999	1	1	1	0	1	1	0	0	0	0	0	0	0	999	999	0	0	0	999	0	999	999	999	0	0	0	1
1516	59.8	1	9	14		999	2	5	999	1	1	999	999	1	999	999	999	7	0	5	5	999	1	1	1	1	1	1	0	0	0	0	0	0	0	999	999	0	0	0	1	1	0	0	0	0	0	0	1
1517	57.8	1	9	14		999	4	25	999	1	4	999	999	1	999	999	999	7	0	2	3	999	1	3	1	1	1	1	0	0	0	0	0	0	0	999	999	1	0	0	999	0	999	999	999	0	0	0	0
1518	64.3	1	9	14		999	2	19	999	4	8	999	999	2	999	999	999	7	0	2	5	999	1	1	1	1	1	1	1	1	1	0	0	0	0	999	999	0	0	0	999	0	999	999	999	0	0	0	0
1519	53.8	1	9	17		999	2	5	999	2	1	999	999	4	999	999	999	7	0	4	5	999	2	6	1	1	1	1	0	0	0	999	0	0	0	999	999	1	0	0	999	0	999	999	999	0	0	0	0
1520	37	1	9	17		999	3	5	999	2	4	999	999	1	999	999	999	7	0	4	4	999	1	3	1	1	1	1	0	0	0	0	0	0	0	999	999	0	0	999	999	0	999	999	999	0	0	0	0
1521	51.9	1	9	17		999	2	5	999	2	8	999	999	3	999	999	999	7	0	5	2	1	999	6	1	1	1	1	999	0	0	0	0	0	0	999	999	1	0	0	999	0	999	999	999	0	0	0	0
1522	40.9	1	9	17		999	3	13	999	2	6	999	999	1	999	999	999	1	0	4	5	1	2	6	1	1	1	1	0	0	0	0	0	0	0	999	999	0	0	0	999	0	999	999	999	0	0	0	0
1523	26.1	1	9	17		999	2	2	999	3	1	999	999	1	999	999	999	1	0	3	2	1	2	3	1	1	1	1	0	0	0	0	0	1	0	999	999	0	0	0	999	0	999	999	999	0	0	999	0
1524	36.1	1	9	17		999	2	5	999	1	6	999	999	1	999	999	999	1	0	3	4	999	1	1	1	1	1	1	0	0	0	0	0	0	0	999	999	0	0	0	999	0	999	999	999	0	0	0	0
1525	29	1	9	17		999	2	5	999	3	1	999	999	1	999	999	999	1	0	3	3	1	2	6	1	1	1	1	0	0	0	0	0	0	0	999	999	0	0	0	999	0	999	999	999	0	0	0	0
1526	28.1	1	9	17		999	3	5	999	2	3	999	999	1	999	999	999	7	0	1	2	999	2	1	1	1	1	1	0	0	0	0	0	0	0	999	999	0	0	0	999	0	999	999	999	0	0	0	0
1527	30.4	1	9	17		999	3	5	999	2	1	999	999	1	999	999	999	7	1	1	2	1	2	1	3	999	1	1	0	0	0	0	0	0	0	999	999	0	0	0	999	0	999	999	999	0	0	0	0
1528	34.6	1	9	17		999	2	5	999	2	3	999	999	1	999	999	999	7	0	1	1	1	1	3	1	1	1	1	0	0	0	0	0	999	999	999	999	0	0	0	999	0	999	999	999	0	0	0	0
1529	40.4	1	9	17		999	1	5	999	2	1	999	999	2	999	999	999	1	0	7	3	999	2	6	1	1	1	1	0	0	0	0	1	0	0	999	999	0	0	0	999	0	999	999	999	1	0	0	0
1530	40.8	1	9	17		999	2	5	999	0	1	999	999	1	999	999	999	7	0	2	1	999	2	6	3	1	1	1	0	0	0	0	0	0	0	999	999	0	0	1	999	0	999	999	999	0	0	0	0
1531	69.8	1	9	17		999	2	17	999	0	5	999	999	1	999	999	999	7	0	2	3	999	2	6	1	1	1	1	0	0	0	0	0	0	0	999	999	1	0	999	999	1	999	999	999	0	1	999	3
1532	20.3	1	9	17		999	2	20	999	0	1	999	999	1	999	999	999	1	0	5	3	999	2	1	1	1	1	1	0	0	0	0	1	0	0	999	999	0	0	0	999	0	999	999	999	0	0	0	0
1533	40.9	1	9	17		999	2	5	999	3	1	999	999	2	999	999	999	1	0	4	4	1	999	6	1	1	1	1	0	0	0	0	0	0	1	999	999	1	0	0	999	0	999	999	999	0	0	0	0
1534	48.5	1	9	17		999	3	10	999	4	6	999	999	2	999	999	999	7	0	4	9	999	1	999	1	1	1	1	0	0	0	0	0	0	0	999	999	0	1	0	999	0	999	999	999	0	0	0	0
1535	40.2	1	9	17		999	2	17	999	3	3	999	999	1	999	999	999	7	0	1	3	1	1	3	1	1	1	1	0	0	0	0	0	0	0	999	999	0	0	0	999	0	999	999	999	0	0	0	0
1536	47.1	1	9	17		999	2	25	999	1	1	999	999	1	999	999	999	7	0	1	4	999	1	1	1	1	1	1	0	0	0	0	0	0	0	999	999	0	0	0	999	0	999	999	999	0	0	0	0
1537	52.4	1	9	17		999	2	5	999	0	6	999	999	1	999	999	999	1	0	5	3	999	2	3	1	1	1	1	0	0	0	0	0	0	0	999	999	0	0	0	999	0	999	999	999	0	0	0	0
1538	60.9	1	9	17		999	1	20	999	0	8	999	999	3	999	999	999	7	0	3	5	1	1	6	1	1	1	1	0	0	0	0	1	0	0	999	999	1	999	0	999	0	999	999	999	0	0	0	0
1539	33.3	1	9	17		999	3	5	999	3	6	999	999	1	999	999	999	1	0	3	3	1	1	3	999	1	999	1	0	0	0	0	0	0	0	999	999	0	0	0	999	0	999	999	999	0	0	0	0
1540	37.1	1	9	17		999	999	999	999	999	999	999	999	999	999	999	999	999	999	999	999	999	999	999	999	999	999	999	999	999	999	999	999	999	999	999	999	999	999	999	999	999	999	999	999	999	999	999	999
1541	58.2	1	9	17		999	1	25	999	3	1	999	999	2	999	999	999	7	0	4	4	999	2	1	1	1	1	1	0	0	0	999	1	0	0	999	999	1	1	0	999	1	999	999	999	0	0	0	0
1542	30.3	1	9	18		999	3	5	999	3	6	999	999	4	999	999	999	1	0	4	4	999	1	3	1	1	1	1	0	0	0	0	0	0	0	999	999	1	1	0	999	1	999	999	999	0	0	0	0
1543	35.3	1	9	18		999	3	25	999	999	6	999	999	2	999	999	999	1	0	999	999	999	999	999	999	999	1	1	0	0	1	0	0	0	0	999	999	0	0	0	999	0	999	999	999	0	0	0	0
1544	41.4	1	9	18		999	1	25	999	4	3	999	999	2	999	999	999	1	1	2	4	1	1	1	1	1	1	1	0	0	1	0	0	0	0	999	999	1	0	0	999	0	999	999	999	0	0	0	0
1545	71.8	1	9	18		999	2	13	999	0	8	999	999	2	999	999	999	7	0	3	4	1	1	1	1	1	1	1	0	0	1	0	0	0	0	999	999	1	1	0	999	0	999	999	999	0	0	0	0
1546	44.5	1	9	18		999	1	25	999	2	3	999	999	2	999	999	999	1	1	5	5	1	1	3	1	1	1	1	0	0	0	0	999	0	0	999	999	1	0	0	999	0	999	999	999	0	0	1	1
1547	37.4	1	9	19		999	2	5	999	2	1	999	999	1	999	999	999	7	0	4	4	1	999	1	1	1	1	1	0	0	0	0	0	0	0	999	999	0	0	0	999	0	999	999	999	0	0	0	0
1548	31.1	1	9	18		999	1	10	999	1	1	999	999	2	999	999	999	7	0	2	4	1	2	1	1	1	1	1	0	0	0	0	0	0	0	999	999	0	0	0	999	0	999	999	999	0	0	0	0
1549	20.6	1	9	19		999	1	25	999	3	3	999	999	1	999	999	999	1	0	3	2	1	2	1	1	1	1	1	0	0	0	0	1	0	0	999	999	0	0	0	999	0	999	999	999	0	0	0	1
1550	25.7	1	9	19		999	1	26	999	2	1	999	999	1	999	999	999	1	0	3	2	1	2	3	1	1	1	1	0	0	0	0	1	0	0	999	999	0	0	0	999	0	999	999	999	0	0	0	0
1551	73.7	1	9	19		999	1	25	999	2	3	999	999	3	999	999	999	7	0	3	10	1	1	2	1	1	1	1	999	0	0	0	0	0	0	999	999	1	0	0	999	1	999	999	999	0	0	0	1
1552	27.4	1	9	19		999	2	5	999	3	6	999	999	2	999	999	999	1	0	5	2	1	2	1	1	1	5	1	0	0	0	0	0	0	0	999	999	1	0	0	999	0	999	999	999	0	0	0	0
1553	39.9	1	9	19		999	2	6	999	0	1	999	999	2	999	999	999	1	0	3	4	1	2	1	1	1	1	1	0	0	0	0	0	0	0	999	999	0	0	0	999	1	999	999	999	0	0	0	0
1554	24.7	1	9	19		999	3	25	999	3	1	999	999	2	999	999	999	1	0	6	2	999	999	3	1	999	999	1	0	0	0	0	0	0	0	999	999	0	0	0	999	0	999	999	999	0	0	0	1
1555	19.4	1	9	19		999	3	25	999	3	6	999	999	2	999	999	999	7	0	1	2	1	2	1	1	1	5	1	0	0	0	0	0	0	0	999	999	0	0	0	999	0	999	999	999	0	0	0	0
1556	26.5	1	9	19		999	2	17	999	2	1	999	999	2	999	999	999	1	0	5	2	1	1	5	1	1	2	1	0	0	0	0	1	0	0	999	999	1	0	0	999	0	999	999	999	0	0	0	0
1557	60.5	1	9	19		999	1	5	999	2	8	999	999	4	999	999	999	7	0	2	3	1	1	1	1	1	1	1	0	0	0	0	0	0	0	999	999	1	0	0	999	0	999	999	999	0	0	0	0
1558	60.7	1	9	20		999	1	17	999	0	1	999	999	1	999	999	999	7	0	2	5	1	1	1	1	1	1	1	0	0	0	0	0	0	0	999	999	1	1	0	999	0	999	999	999	0	0	0	0
1559	41.2	1	9	20		999	3	25	999	3	6	999	999	2	999	999	999	7	0	3	5	1	1	1	1	1	1	1	0	0	1	0	0	0	0	999	999	0	0	0	999	0	999	999	999	0	0	0	0
1560	67.4	1	9	20		999	1	17	999	1	8	999	999	1	999	999	999	7	0	7	1	1	1	1	1	1	1	1	0	0	0	0	0	0	0	999	999	1	1	0	999	0	999	999	999	0	0	0	0
1561	67.1	1	9	20		999	2	13	999	2	8	999	999	2	999	999	999	7	0	2	6	1	1	1	1	1	1	1	999	0	0	0	0	0	0	999	999	1	1	0	999	0	999	999	999	0	0	0	0
1562	56	1	9	20		999	1	6	999	2	4	999	999	2	999	999	999	7	0	2	5	1	1	1	1	1	1	1	0	0	0	0	0	0	0	999	999	0	0	0	999	0	999	999	999	0	0	0	0
1563	34.7	1	9	20		999	2	25	999	3	4	999	999	1	999	999	999	1	0	3	4	1	1	1	1	1	1	1	0	0	1	0	1	0	0	999	999	0	0	0	999	0	999	999	999	0	0	0	0
1564	41.5	1	9	20		999	2	25	999	0	1	999	999	1	999	999	999	1	0	5	4	1	1	1	1	1	1	1	0	0	0	0	1	0	0	999	999	0	0	0	999	0	999	999	999	0	0	0	0
1565	34.1	1	9	20		999	1	6	999	3	6	999	999	1	999	999	999	1	0	3	3	1	1	1	1	1	1	1	0	0	1	0	0	0	0	999	999	0	0	0	999	0	999	999	999	0	0	0	0
1566	71.3	1	9	20		999	2	5	999	0	8	999	999	3	999	999	999	7	0	3	5	1	1	1	1	1	1	1	0	0	1	0	1	0	0	999	999	1	1	0	999	0	999	999	999	0	0	0	0
1567	61.5	1	9	20		999	1	6	999	3	8	999	999	1	999	999	999	7	0	1	7	1	1	1	1	1	1	1	0	0	0	0	0	0	0	999	999	0	0	0	999	0	999	999	999	0	0	0	0
1568	70.6	1	9	20		999	1	13	999	1	8	999	999	3	999	999	999	7	0	3	4	999	1	1	1	1	1	1	0	0	0	999	999	999	999	999	999	999	999	999	999	999	999	999	999	999	999	999	999
1569	55.3	1	9	20		999	2	5	999	2	1	999	999	2	999	999	999	7	0	5	6	1	1	1	1	1	1	1	0	0	0	0	1	0	0	999	999	1	1	0	999	0	999	999	999	0	0	0	0
1570	68.7	1	9	20		999	3	5	999	2	8	999	999	4	999	999	999	7	0	2	5	1	1	1	1	1	1	1	0	0	0	0	0	0	0	999	999	1	1	0	999	0	999	999	999	0	0	0	0
1571	43.3	1	9	20		999	2	11	999	2	3	999	999	2	999	999	999	1	0	3	5	1	1	1	1	1	1	1	0	0	0	0	0	0	0	999	999	0	0	0	999	0	999	999	999	0	0	0	0
1572	59.2	1	9	20		999	1	5	999	2	8	999	999	3	999	999	999	1	0	2	5	1	1	1	1	1	1	1	0	0	1	0	0	0	0	999	999	1	0	0	999	0	999	999	999	0	0	0	0
1573	22.8	1	9	20		999	2	25	999	3	1	999	999	1	999	999	999	7	0	3	4	1	1	3	1	1	1	1	0	0	0	0	0	0	0	999	999	1	0	0	999	0	999	999	999	0	0	0	0
1574	55.4	1	9	20		999	2	6	999	2	4	999	999	3	999	999	999	1	0	1	5	1	1	1	1	1	1	1	0	0	1	0	1	0	0	999	999	0	0	0	999	0	999	999	999	0	0	0	0
1575	67.5	1	9	20		999	1	6	999	2	3	999	999	2	999	999	999	7	0	4	5	1	1	1	1	1	1	1	0	0	1	0	0	0	0	999	999	1	1	0	999	0	999	999	999	0	0	0	0
1576	43.9	1	9	20		999	2	13	999	2	1	999	999	4	999	999	999	7	0	1	5	1	1	1	1	0	1	1	0	0	0	0	0	0	0	999	999	0	0	0	999	0	999	999	999	0	0	1	0
1577	62.8	1	9	20		999	2	17	999	0	9	999	999	4	999	999	999	7	0	1	4	1	1	1	1	1	1	1	0	0	0	0	0	0	0	999	999	1	0	0	999	0	999	999	999	0	0	0	0
1578	30.4	1	9	20		999	2	25	999	1	1	999	999	2	999	999	999	1	0	3	5	1	1	1	1	1	1	1	0	0	0	0	0	0	0	999	999	0	0	0	999	0	999	999	999	0	0	0	0
1579	53	1	9	20		999	1	6	999	0	4	999	999	2	999	999	999	7	1	3	4	1	1	1	1	1	1	1	0	0	0	0	1	0	0	999	999	0	0	0	999	0	999	999	999	0	0	0	0
1580	46.4	1	9	20		999	2	13	999	2	4	999	999	2	999	999	999	7	0	1	3	1	1	1	1	1	1	1	0	0	0	0	1	0	0	999	999	1	0	0	999	0	999	999	999	0	0	0	0
1581	64.9	1	9	20		999	999	999	999	999	999	999	999	999	999	999	999	999	999	999	999	999	999	999	999	999	999	999	999	999	999	999	999	999	999	999	999	999	999	999	999	999	999	999	999	999	999	999	999
1582	38.8	1	9	20		999	1	25	999	3	6	999	999	2	999	999	999	1	0	4	4	1	1	1	1	1	1	1	0	0	0	0	0	1	0	999	999	0	0	0	999	0	999	999	999	0	0	0	0
1583	54.4	1	9	20		999	1	5	999	0	1	999	999	2	999	999	999	7	0	5	5	1	1	1	1	1	1	1	0	0	1	999	0	0	0	999	999	1	0	0	999	0	999	999	999	0	0	0	0
1584	64.9	1	9	20		999	2	5	999	0	1	999	999	1	999	999	999	7	0	2	3	1	1	1	1	1	1	1	0	0	0	0	1	0	0	999	999	0	0	0	999	0	999	999	999	0	0	0	0
1585	51.7	1	9	20		999	2	5	999	3	6	999	999	2	999	999	999	7	0	4	5	1	1	1	1	1	1	1	0	0	1	0	1	0	0	999	999	0	0	0	999	0	999	999	999	0	0	0	0
1586	64.3	1	9	20		999	2	25	999	3	8	999	999	3	999	999	999	7	0	1	6	1	1	1	1	1	1	1	0	0	0	0	1	0	0	999	999	1	0	0	999	0	999	999	999	0	0	0	0
1587	33.4	1	9	20		999	2	25	999	3	6	999	999	2	999	999	999	7	0	4	5	1	1	1	1	1	1	1	0	0	0	0	0	0	0	999	999	0	0	0	999	0	999	999	999	0	0	0	0
1588	49	1	9	20		999	2	17	999	1	6	999	999	1	999	999	999	7	0	3	4	1	1	1	1	1	1	1	0	0	1	0	0	0	0	999	999	1	0	0	999	0	999	999	999	0	0	0	0
1589	69.8	1	9	20		999	2	17	999	0	8	999	999	1	999	999	999	7	0	4	4	1	1	1	1	1	1	1	0	0	0	0	0	0	999	999	999	0	0	0	999	0	999	999	999	0	0	0	0
1590	63	1	9	20		999	2	25	999	2	6	999	999	3	999	999	999	1	0	4	5	1	1	1	1	1	1	1	0	0	0	0	0	0	0	999	999	1	0	0	999	0	999	999	999	0	0	0	0
1591	55.5	1	9	20		999	1	13	999	3	1	999	999	2	999	999	999	7	0	3	5	1	1	1	1	1	1	1	0	0	0	0	1	0	0	999	999	0	0	0	999	0	999	999	999	0	0	0	0
1592	49.2	1	9	20		999	2	25	999	3	1	999	999	2	999	999	999	7	0	4	7	1	1	1	1	0	1	1	0	0	0	0	0	0	0	999	999	0	0	0	999	0	999	999	999	0	0	0	0
1593	63.2	1	9	20		999	1	13	999	0	4	999	999	2	999	999	999	7	0	2	3	1	1	1	1	1	1	1	0	0	0	0	0	0	0	999	999	1	0	0	1	0	0	0	0	0	0	0	0
1594	68.5	1	9	20		999	3	17	999	0	8	999	999	1	999	999	999	7	0	2	3	1	1	1	1	1	1	1	0	0	0	0	0	0	0	999	999	0	0	0	999	0	999	999	999	0	0	0	0
1595	65	1	9	20		999	1	5	999	0	1	999	999	2	999	999	999	1	0	6	7	1	1	1	1	1	1	1	0	0	0	0	0	0	0	999	999	1	1	0	999	0	999	999	999	0	0	1	1
1596	49.6	1	9	20		999	2	13	999	3	9	999	999	1	999	999	999	7	0	1	3	1	1	1	1	1	1	1	0	0	0	0	1	0	999	999	999	0	0	0	999	0	999	999	999	0	0	0	0
1597	56.3	1	9	20		999	1	16	999	2	1	999	999	2	999	999	999	1	0	6	5	1	1	1	1	999	999	1	0	0	0	0	1	1	0	999	999	0	0	0	999	0	999	999	999	0	0	0	0
1598	58.7	1	9	20		999	2	5	999	2	1	999	999	2	999	999	999	1	0	5	5	1	1	1	1	1	1	1	0	0	0	0	1	1	0	999	999	1	0	0	999	0	999	999	999	0	0	0	0
1599	23.2	1	9	20		999	2	25	999	3	1	999	999	1	999	999	999	1	0	3	3	1	1	1	1	1	1	1	0	0	0	0	0	0	0	999	999	0	0	0	999	0	999	999	999	0	0	0	0
1600	43.1	1	9	20		999	2	25	999	3	5	999	999	1	999	999	999	1	0	2	4	1	1	1	1	1	1	1	0	0	0	0	0	1	0	999	999	0	0	0	999	0	999	999	999	0	0	0	0
1601	39.1	1	9	20		999	1	25	999	0	6	999	999	2	999	999	999	1	0	5	4	1	1	1	1	0	1	1	0	0	0	0	0	0	0	999	999	1	0	0	999	0	999	999	999	0	0	0	0
1602	53.4	1	9	20		999	2	6	999	0	4	999	999	2	999	999	999	7	0	4	9	1	1	1	1	1	1	1	0	0	0	0	0	1	0	999	999	1	1	0	999	1	999	999	999	0	0	1	1
1603	41	1	9	20		999	2	25	999	4	6	999	999	2	999	999	999	1	0	4	4	1	1	1	1	1	1	1	0	0	1	0	0	0	0	999	999	0	0	0	999	0	999	999	999	0	0	0	0
1604	60.7	1	9	20		999	3	6	999	0	8	999	999	1	999	999	999	7	0	1	6	1	1	1	1	1	1	1	0	0	0	0	0	0	0	999	999	1	1	0	999	0	999	999	999	0	0	0	0
[truncated: 57 more columns]
